# Supplementary material for: The high optical brightness of the BlueWalker 3 satellite
Source: Nature. 2023 Oct 2;623(7989):938–41. doi: 10.1038/s41586-023-06672-7 (PMC10686822; doi:10.1038/s41586-023-06672-7)
Supplement: Supplementary file 2 — Source Data Fig. 1 [file 41586_2023_6672_MOESM2_ESM.csv]

JD	Telescope	Phase angle	EstScaleMag	EstScaleMag_Err
2459892.52174965	CKOIR	129.624459108632	4.16939134030144	0.050579765917283
2459892.52223414	CKOIR	116.109334372707	4.65291976162524	0.051064029757303
2459892.522814	CKOIR	94.5775960794271	5.41819593200395	0.050816177852524
2459892.52339329	CKOIR	73.4135763943181	5.94915447308408	0.043201502465707
2459894.49585324	CKOIR	148.657416368086	5.14976711009279	0.138144436570015
2459894.49654745	CKOIR	135.007027585469	5.15239578169619	0.12666200582663
2459894.49724028	CKOIR	113.742108717623	5.11170988093955	0.117709158867833
2459894.49793414	CKOIR	89.7520710444014	5.14599129258448	0.093607526128507
2459894.49862674	CKOIR	71.3701262152043	4.57122972118087	0.110959057356885
2459896.04111213	CMOS		1.33424138447197
2459896.04111239	CMOS		1.20728405783354
2459896.04111266	CMOS		1.24333099949988
2459896.04111292	CMOS		1.30036940707259
2459896.04111318	CMOS		1.31541208295014
2459896.04111345	CMOS		1.14745475966641
2459896.04111371	CMOS		1.22949743722144
2459896.04111397	CMOS		1.24754011561525
2459896.04111424	CMOS		1.18058279484789
2459896.0411145	CMOS		1.28862547491939
2459896.04111476	CMOS		1.13666388770099
2459896.04111504	CMOS		1.2227065693664
2459896.0411153	CMOS		1.19174925187077
2459896.04111556	CMOS		1.19178766684203
2459896.04111582	CMOS		1.34983035094049
2459896.04111609	CMOS		1.20686876734649
2459896.04111635	CMOS		1.25491145303917
2459896.04111661	CMOS		1.25894987088003
2459896.04111688	CMOS		1.28498828940058
2459896.04111714	CMOS		1.19203097744286
2459896.0411174	CMOS		1.31306939739842
2459896.04111767	CMOS		1.32610781803376
2459896.04111793	CMOS		1.2121462393489
2459896.0411182	CMOS		1.27018466134387
2459896.04111846	CMOS		1.25122308401869
2459896.04111872	CMOS		1.39126150737339
2459896.04111899	CMOS		1.20829993140798
2459896.04111925	CMOS		1.24933835612249
2459896.04111952	CMOS		1.16237678151695
2459896.04111978	CMOS		1.17241093799398
2459896.04112005	CMOS		1.21144936467285
2459896.04112031	CMOS		1.22648779203173
2459896.04112058	CMOS		1.26752622007066
2459896.04112084	CMOS		1.2125603788984
2459896.0411211	CMOS		1.24959880822191
2459896.04112137	CMOS		1.15363296819154
2459896.04112164	CMOS		1.23267139879972
2459896.0411219	CMOS		1.23270555991132
2459896.04112216	CMOS		1.37073972156035
2459896.04112242	CMOS		1.22577388374681
2459896.04112269	CMOS		1.21780804647073
2459896.04112295	CMOS		1.33384648017759
2459896.04112322	CMOS		1.28788064404367
2459896.04112348	CMOS		1.13991480844725
2459896.04112374	CMOS		1.22594897338836
2459896.04112401	CMOS		1.28098313886701
2459896.04112427	CMOS		1.22401730488323
2459896.04112453	CMOS		1.1320472005884
2459896.0411248	CMOS		1.24208136761259
2459896.04112506	CMOS		1.24111553517438
2459896.04112533	CMOS		1.3281497032738
2459896.04112559	CMOS		1.14017960080183
2459896.04112586	CMOS		1.15621376990935
2459896.04112612	CMOS		1.21524366831949
2459896.04112639	CMOS		1.12627783843516
2459896.04112665	CMOS		1.26030773772746
2459896.04112693	CMOS		1.28134190885135
2459896.04112718	CMOS		1.30337180902586
2459896.04112744	CMOS		1.23540170961209
2459896.0411277	CMOS		1.15643161061005
2459896.04112797	CMOS		1.18346578368332
2459896.04112823	CMOS		1.30049568556359
2459896.0411285	CMOS		1.17152558785563
2459896.04112876	CMOS		1.20555549055944
2459896.04112902	CMOS		1.21158539367504
2459896.04112929	CMOS		1.26661529720244
2459896.04112955	CMOS		1.18964520114164
2459896.04112982	CMOS		1.11867083341731
2459896.04113008	CMOS		1.19070073812134
2459896.04113035	CMOS		1.14673064323721
2459896.04113061	CMOS		1.14476054876493
2459896.04113088	CMOS		1.23378618240222
2459896.04113114	CMOS		1.22781608869484
2459896.04113141	CMOS		1.15884172298777
2459896.04113167	CMOS		1.24587163004533
2459896.04113193	CMOS		1.19089726499395
2459896.0411322	CMOS		1.18392290024519
2459896.04113246	CMOS		1.12895280842081
2459896.04113274	CMOS		1.23397844432778
2459896.04113299	CMOS		1.25000408053741
2459896.04113326	CMOS		1.28103398983118
2459896.04113352	CMOS		1.20805962669658
2459896.04113378	CMOS		1.1680809909823
2459896.04113405	CMOS		1.29211090133544
2459896.04113431	CMOS		1.2321365391089
2459896.04113457	CMOS		1.15515790415134
2459896.04113483	CMOS		1.19418354247976
2459896.0411351	CMOS		1.25320918111088
2459896.04113536	CMOS		1.20623482004473
2459896.04113562	CMOS		1.29125618605419
2459896.04113589	CMOS		1.26228182554304
2459896.04113616	CMOS		1.15430746533463
2459896.04113642	CMOS		1.23832883205889
2459896.04113668	CMOS		1.17335447240552
2459896.04113695	CMOS		1.13937583959232
2459896.04113721	CMOS		1.27140148049402
2459896.04113748	CMOS		1.27842284814339
2459896.04113774	CMOS		1.16644421600302
2459896.041138	CMOS		1.22846558407291
2459896.04113827	CMOS		1.17549122603435
2459896.04113853	CMOS		1.26551259456685
2459896.04113879	CMOS		1.18653396330963
2459896.04113913	CMOS		1.18555960607854
2459896.04113939	CMOS		1.17758097528396
2459896.04113965	CMOS		1.13260234469966
2459896.04113993	CMOS		1.22562371432567
2459896.04114019	CMOS		1.18664508416198
2459896.04114045	CMOS		1.21166218018244
2459896.04114071	CMOS		1.2006835503973
2459896.04114098	CMOS		1.21170492082248
2459896.04114124	CMOS		1.16072201731405
2459896.0411415	CMOS		1.1967433881178
2459896.04114176	CMOS		1.12976048491223
2459896.04114203	CMOS		1.17478185609457
2459896.0411423	CMOS		1.14079895319188
2459896.04114256	CMOS		1.16782032475282
2459896.04114282	CMOS		1.31983742215302
2459896.04114308	CMOS		1.21885451968784
2459896.04114335	CMOS		1.25587589179567
2459896.04114361	CMOS		1.23689298963339
2459896.04114388	CMOS		1.25191008760574
2459896.04114414	CMOS		1.30292718571272
2459896.04114441	CMOS		1.11794428395432
2459896.04114467	CMOS		1.25096138233056
2459896.04114493	CMOS		1.18797848084144
2459896.0411452	CMOS		1.29099557948695
2459896.04114547	CMOS		1.13100840355944
2459896.04114573	CMOS		1.28702550244058
2459896.041146	CMOS		1.16004260145635
2459896.04114627	CMOS		1.23105970060678
2459896.04114652	CMOS		1.24007252505796
2459896.04114678	CMOS		1.25008962444401
2459896.04114705	CMOS		1.22510244907192
2459896.04114731	CMOS		1.20511527377557
2459896.04114757	CMOS		1.18613237349826
2459896.04114784	CMOS		1.22814519837864
2459896.0411481	CMOS		1.24215802333477
2459896.04114837	CMOS		1.2731751233941
2459896.04114864	CMOS		1.24718794852698
2459896.0411489	CMOS		1.32120077373559
2459896.04114916	CMOS		1.27421359901996
2459896.04114942	CMOS		1.28622642438008
2459896.04114969	CMOS		1.17923924981595
2459896.04114995	CMOS		1.16725207532757
2459896.04115023	CMOS		1.23526490091495
2459896.04115048	CMOS		1.14627772657808
2459896.04115074	CMOS		1.22829055231696
2459896.04115101	CMOS		1.21929910285163
2459896.04115128	CMOS		1.26031192871677
2459896.04115153	CMOS		1.20932475465767
2459896.0411518	CMOS		1.25933330532702
2459896.04115207	CMOS		1.27234613139419
2459896.04115233	CMOS		1.16235468214771
2459896.0411526	CMOS		1.26336750834114
2459896.04115286	CMOS		1.22737605917885
2459896.04115312	CMOS		1.20138461005023
2459896.04115339	CMOS		1.05839743642043
2459896.04115365	CMOS		1.30740598737599
2459896.04115391	CMOS		1.28841453836522
2459896.04115418	CMOS		1.28342308938813
2459896.04115445	CMOS		1.22843164044471
2459896.0411547	CMOS		1.25344019153496
2459896.04115497	CMOS		1.22644874265888
2459896.04115523	CMOS		1.27945729381648
2459896.04115549	CMOS		1.32746584500775
2459896.04115576	CMOS		1.1964743962327
2459896.04115603	CMOS		1.2614786718578
2459896.04115629	CMOS		1.25848722313326
2459896.04115655	CMOS		1.3304957744424
2459896.04115681	CMOS		1.26150005010959
2459896.04115708	CMOS		1.20150860146924
2459896.04115735	CMOS		1.24751287716169
2459896.04115761	CMOS		1.33252142857186
2459896.04115788	CMOS		1.21952570428957
2459896.04115814	CMOS		1.24153425575024
2459896.0411584	CMOS		1.34053853149321
2459896.04115867	CMOS		1.30754280724459
2459896.04115893	CMOS		1.2465470830044
2459896.04115919	CMOS		1.36755135877262
2459896.04115946	CMOS		1.17455991033433
2459896.04115973	CMOS		1.30156418612781
2459896.04115999	CMOS		1.20356846192972
2459896.04116026	CMOS		1.22457273774004
2459896.04116052	CMOS		1.29957273774004
2459896.04116078	CMOS		1.22157701355878
2459896.04116105	CMOS		1.25658128938594
2459896.04116131	CMOS		1.31358556522152
2459896.04116157	CMOS		1.19758556522152
2459896.04116184	CMOS		1.26358984106552
2459896.0411621	CMOS		1.29959411691793
2459896.04116236	CMOS		1.22659411691793
2459896.04116263	CMOS		1.24259839277877
2459896.0411629	CMOS		1.27659839277877
2459896.04116315	CMOS		1.27960266864803
2459896.04116342	CMOS		1.23160266864803
2459896.04116368	CMOS		1.35460266864803
2459896.04116395	CMOS		1.27760266864803
2459896.04116421	CMOS		1.31260694452571
2459896.04116449	CMOS		1.33760694452571
2459896.04116474	CMOS		1.26160694452571
2459896.04116502	CMOS		1.38060694452571
2459896.04116527	CMOS		1.34060694452571
2459896.04116553	CMOS		1.21760694452571
2459896.0411658	CMOS		1.24060266864803
2459896.04116606	CMOS		1.22960266864803
2459896.04116632	CMOS		1.30060266864803
2459896.04116659	CMOS		1.21760266864803
2459896.04116685	CMOS		1.23459839277877
2459896.04116712	CMOS		1.37859839277877
2459896.04116738	CMOS		1.33759839277877
2459896.04116765	CMOS		1.31659411691793
2459896.04116791	CMOS		1.26359411691793
2459896.04116817	CMOS		1.39058984106552
2459896.04116844	CMOS		1.37358556522152
2459896.04116871	CMOS		1.27058556522152
2459896.04116896	CMOS		1.34558128938594
2459896.04116923	CMOS		1.30857701355878
2459896.0411695	CMOS		1.25857273774004
2459896.04116975	CMOS		1.25956846192972
2459896.04117002	CMOS		1.26656418612781
2459896.04117028	CMOS		1.34955991033433
2459896.04117056	CMOS		1.32255563454927
2459896.04117081	CMOS		1.33055135877262
2459896.04117108	CMOS		1.3015470830044
2459896.04117134	CMOS		1.39254280724459
2459896.04117161	CMOS		1.35053853149321
2459927.97830631	MOA		2.81808842990693	0.013574015242425
2459927.97830637	MOA		2.82307984884819	0.013704091296266
2459927.97830642	MOA		2.82510808464496	0.013526341370391
2459927.97830648	MOA		2.82296296144497	0.012958757824314
2459927.97830654	MOA		2.81787418762161	0.012467381830606
2459927.9783066	MOA		2.81514570566894	0.012401538381096
2459927.97830666	MOA		2.84381263164686	0.01235335816794
2459927.97830671	MOA		2.83232793810515	0.012015892276159
2459927.97830677	MOA		2.8223845144453	0.011770967844392
2459927.97830683	MOA		2.82149929103028	0.011884785867649
2459927.97830689	MOA		2.82668713021489	0.011717117570191
2459927.97830694	MOA		2.83580205781594	0.011748449244683
2459927.978307	MOA		2.83196233434117	0.011620282245811
2459927.97830706	MOA		2.81592410471409	0.011272362825936
2459927.97830712	MOA		2.81016644032261	0.011148001345958
2459927.97830718	MOA		2.80534410590165	0.011169381388229
2459927.97830723	MOA		2.807622593065	0.011113365700078
2459927.97830729	MOA		2.78628395581495	0.010931528340535
2459927.97830735	MOA		2.79926632519708	0.010921098529476
2459927.97830741	MOA		2.82284286361472	0.011039886506287
2459927.97830747	MOA		2.81572246912973	0.010946670045548
2459927.97830752	MOA		2.81561593770015	0.010850382879939
2459927.97830758	MOA		2.80752651776146	0.010815717525232
2459927.97830764	MOA		2.79665666955897	0.010690689585057
2459927.9783077	MOA		2.78604737868566	0.010818232416957
2459927.97830775	MOA		2.78859367249666	0.010851400783495
2459927.97830781	MOA		2.7823352935707	0.010789510773907
2459927.97830787	MOA		2.78271102472646	0.010728378166365
2459927.97830793	MOA		2.77027565020605	0.010660710769014
2459927.97830799	MOA		2.77365622010418	0.01063937026873
2459927.97830804	MOA		2.7850436077919	0.010767460545463
2459927.9783081	MOA		2.80207531494415	0.011034538684634
2459927.97830816	MOA		2.79856863347299	0.011149032252003
2459927.97830822	MOA		2.80815046425419	0.01123010630081
2459927.97830828	MOA		2.79250460926329	0.011542846965267
2459927.97830833	MOA		2.80977855769755	0.01179540200583
2459927.97830839	MOA		2.82124174933146	0.011926752881568
2459927.97830845	MOA		2.8271775668359	0.011972961379232
2459927.97830851	MOA		2.82334863798274	0.012162743160225
2459927.97830857	MOA		2.82914885736295	0.012569629775367
2459927.97830862	MOA		2.84208976519273	0.012702231192068
2459927.97830868	MOA		2.85005455355867	0.012837903577932
2459927.97830874	MOA		2.82867296283617	0.012787943019526
2459927.9783088	MOA		2.81924461858751	0.012599443355044
2459927.97830885	MOA		2.82583438206968	0.012713264334937
2459927.97830891	MOA		2.82575790824264	0.012575350545075
2459927.97830897	MOA		2.83340105248187	0.012579754826667
2459927.97830903	MOA		2.83127625190218	0.012402350735495
2459927.97830909	MOA		2.82031539580508	0.01203453591612
2459927.97830914	MOA		2.82668191505027	0.012037982146187
2459927.9783092	MOA		2.82755414376218	0.01198141351731
2459927.97830926	MOA		2.82712429368204	0.011838981158331
2459927.97830932	MOA		2.82486071427718	0.011774525097132
2459927.97830938	MOA		2.81798470784136	0.011615469809707
2459927.97830943	MOA		2.82900214752195	0.011708172336927
2459927.97830949	MOA		2.82377764585425	0.011618709474136
2459927.97830955	MOA		2.81076900995216	0.011408273941675
2459927.97830961	MOA		2.82046047531624	0.011174750245246
2459927.97830966	MOA		2.80333979991631	0.011097036008889
2459927.97830972	MOA		2.80582845548422	0.011207733387825
2459927.97830978	MOA		2.79154944520484	0.011110938437663
2459927.97830984	MOA		2.78938673520929	0.011170352017933
2459927.9783099	MOA		2.81303206545974	0.011387918564588
2459927.97830995	MOA		2.80085686856485	0.011683320101171
2459927.97831001	MOA		2.80218139001132	0.011597344748332
2459927.97831007	MOA		2.79594514474313	0.011399826172542
2459927.97831013	MOA		2.79046405777856	0.011307678681354
2459927.97831019	MOA		2.80237577343505	0.011439695671956
2459927.97831024	MOA		2.7812469937675	0.011605004951914
2459927.9783103	MOA		2.77529838305081	0.011857763503203
2459927.97831036	MOA		2.7754541583143	0.011939825980612
2459927.97831042	MOA		2.7897749285909	0.011993968941609
2459927.97831047	MOA		2.78563752185108	0.011855689711539
2459927.97831053	MOA		2.78944453851868	0.011726247331497
2459927.97831059	MOA		2.79715216686742	0.011644245835303
2459927.97831065	MOA		2.81658973532924	0.01144840184828
2459927.97831071	MOA		2.81980004019695	0.011583237798437
2459927.97831076	MOA		2.81212924947822	0.011385707591448
2459927.97831082	MOA		2.80758689626387	0.01164458075245
2459927.97831088	MOA		2.82698874790234	0.011815374113037
2459927.97831094	MOA		2.81657919532706	0.011731330121028
2459927.978311	MOA		2.82014686897493	0.011527334341495
2459927.97831105	MOA		2.84222935555646	0.011654542223582
2459927.97831111	MOA		2.85890055218874	0.011771856612336
2459927.97831117	MOA		2.85077510736105	0.011639372890477
2459927.97831123	MOA		2.84775044517716	0.011722658617855
2459927.97831129	MOA		2.8539406410784	0.011751565791931
2459927.97831134	MOA		2.8578828575945	0.011777991356655
2459927.9783114	MOA		2.86105405794173	0.011809178509251
2459927.97831146	MOA		2.84480112260039	0.011662896548566
2459927.97831152	MOA		2.83820277705252	0.011669896321914
2459927.97831157	MOA		2.84888870115619	0.011770503816137
2459927.97831163	MOA		2.83732007713151	0.011636879939088
2459927.97831169	MOA		2.82500175249152	0.011481499851587
2459927.97831175	MOA		2.83362927109384	0.01155399575018
2459927.97831181	MOA		2.82899384219876	0.011650151916911
2459927.97831186	MOA		2.83014645286847	0.011936497127739
2459927.97831192	MOA		2.81655127996236	0.011822824570119
2459927.97831198	MOA		2.81103778119884	0.011910140329001
2459927.97831204	MOA		2.82111559856344	0.011983101199675
2459927.97831209	MOA		2.79890074183085	0.011841947076341
2459927.97831215	MOA		2.81100612166077	0.011997868003337
2459927.97831221	MOA		2.79469296710594	0.012161558746999
2459927.97831227	MOA		2.80437439176106	0.012223992232052
2459927.97831233	MOA		2.80529254465698	0.012431162496441
2459927.97831238	MOA		2.81846357567156	0.012542321330853
2459927.97831244	MOA		2.83038988436564	0.012923902386204
2459927.9783125	MOA		2.84387364069085	0.013489810355351
2459927.97831256	MOA		2.83315908831912	0.013383163779781
2459927.97831262	MOA		2.84100622242969	0.013503543337755
2459927.97831267	MOA		2.83333241846962	0.013491355154919
2459927.97831273	MOA		2.81850824264718	0.013394867856662
2459927.97831279	MOA		2.82782428955441	0.0149193300031
2459927.97831285	MOA		2.82866670835258	0.015025128597406
2459927.97831291	MOA		2.82633346720916	0.014254480048374
2459927.97831296	MOA		2.81756481641903	0.013469559723118
2459927.97831302	MOA		2.82088631412603	0.013553208172715
2459927.97831308	MOA		2.82046623165936	0.01346744720177
2459927.97831314	MOA		2.82020713468424	0.01313903830822
2459927.97831319	MOA		2.82775881695274	0.013172890191803
2459927.97831325	MOA		2.84451051364832	0.013201425450938
2459927.97831331	MOA		2.85017857994354	0.012862969609335
2459927.97831337	MOA		2.84995762651067	0.012668638410968
2459927.97831343	MOA		2.84995076111271	0.012683407026547
2459927.97831348	MOA		2.84860198833227	0.012470453092777
2459927.97831354	MOA		2.84924813913908	0.012330970885487
2459927.9783136	MOA		2.84278471555534	0.012106329111755
2459927.97831366	MOA		2.85387979901226	0.011983843682354
2459927.97831753	MOA		2.79631230677979	0.015406400256812
2459927.97831759	MOA		2.80146858912026	0.015174995856702
2459927.97831765	MOA		2.80401069526282	0.015842311692276
2459927.97831771	MOA		2.80653330106112	0.014740122438144
2459927.97831777	MOA		2.81382074563865	0.014321497504517
2459927.97831782	MOA		2.80175950385937	0.015129403188457
2459927.97831788	MOA		2.79738551080474	0.015836182013156
2459927.97831794	MOA		2.79624576757368	0.01560016892201
2459927.978318	MOA		2.78354235840583	0.014628743016001
2459927.97831806	MOA		2.78207940209669	0.0141930832624
2459927.97831811	MOA		2.76232149864275	0.014068575427735
2459927.97831817	MOA		2.77038013349621	0.013781153444888
2459927.97831823	MOA		2.7594268963836	0.013736811166159
2459927.97831829	MOA		2.74294874554956	0.013508930032322
2459927.97831835	MOA		2.760616522499	0.013911064510173
2459927.9783184	MOA		2.78302065545369	0.014057398054925
2459927.97831846	MOA		2.7849135689791	0.013450597513565
2459927.97831852	MOA		2.77071343014873	0.013176191840097
2459927.97831858	MOA		2.7545325992904	0.012714230027869
2459927.97831863	MOA		2.75309675584201	0.01259052456717
2459927.97831869	MOA		2.74250867204553	0.012575045548893
2459927.97831875	MOA		2.74561061780299	0.012418141953578
2459927.97831881	MOA		2.74715913874664	0.012432356640252
2459927.97831887	MOA		2.73542105514212	0.012163806046601
2459927.97831892	MOA		2.74378779059937	0.012314555836636
2459927.97831898	MOA		2.73795914749714	0.01220404326434
2459927.97831904	MOA		2.73479402291858	0.012488907349857
2459927.9783191	MOA		2.72232777704399	0.012061450951602
2459927.97831916	MOA		2.72314800335733	0.012268094727349
2459927.97831921	MOA		2.68479104070438	0.012007563194701
2459927.97831927	MOA		2.69691914268165	0.01202601384784
2459927.97831933	MOA		2.69473713446332	0.012445115426216
2459927.97831944	MOA		2.68289189732832	0.01241178950984
2459927.9783195	MOA		2.69305384642129	0.011979588798242
2459927.97831956	MOA		2.68154091498868	0.011773279373428
2459927.97831962	MOA		2.68367571805295	0.011898400611594
2459927.97831968	MOA		2.69537054315785	0.012127773886898
2459927.97831973	MOA		2.68836325224911	0.012285552130868
2459927.97831979	MOA		2.68717331275417	0.0122592766029
2459927.97831985	MOA		2.69305485692047	0.012116388249047
2459927.97831991	MOA		2.70173850526201	0.011920895334441
2459927.97831997	MOA		2.69625923002432	0.011724061557854
2459927.97832002	MOA		2.69851298139721	0.011611672684323
2459927.97832008	MOA		2.71325178445504	0.011232508734372
2459927.97832014	MOA		2.71237883746176	0.011241940184262
2459927.9783202	MOA		2.71463791785645	0.011282676921859
2459927.97832025	MOA		2.73298289650242	0.011604449476375
2459927.97832031	MOA		2.74216632969165	0.01126853782264
2459927.97832037	MOA		2.73493262168801	0.011208374898592
2459927.97832043	MOA		2.72795997046805	0.01120731607848
2459927.97832049	MOA		2.73973848364741	0.011154337348618
2459927.97832054	MOA		2.74162915500199	0.011203815888193
2459927.9783206	MOA		2.74723771296234	0.010992815501078
2459927.97832066	MOA		2.7492958133591	0.011139356253967
2459927.97832072	MOA		2.77740902908614	0.011154974376275
2459927.97832078	MOA		2.78126665894843	0.010982627744967
2459927.97832083	MOA		2.79444417957911	0.010983572122335
2459927.97832089	MOA		2.80126154825113	0.011144011617749
2459927.97832095	MOA		2.80742300858945	0.011683794742396
2459927.97832101	MOA		2.7934931852565	0.011818309898314
2459927.97832106	MOA		2.77592903539323	0.011482478817568
2459927.97832112	MOA		2.75272588591599	0.011325709053409
2459927.97832118	MOA		2.73119383633595	0.011550937588709
2459927.97832124	MOA		2.72364728920371	0.011749232987014
2459927.9783213	MOA		2.73166144492794	0.011290152005018
2459927.97832135	MOA		2.73822411190183	0.011461027371929
2459927.97832141	MOA		2.76850661521686	0.011689563556962
2459927.97832147	MOA		2.77539414570814	0.011866826094718
2459927.97832153	MOA		2.78880833977161	0.012177747594141
2459927.97832159	MOA		2.79425206489367	0.012405254893779
2459927.97832164	MOA		2.81355017033283	0.01278113090244
2459927.9783217	MOA		2.81138824178503	0.013187624920961
2459927.97832176	MOA		2.83207294932384	0.013775193955805
2459927.97832182	MOA		2.83380276252607	0.013794960684739
2459927.97832188	MOA		2.82789083017979	0.013628557363879
2459928.96550747	MOA		2.52605796333515	0.017073511979783
2459928.96550752	MOA		2.52473066057073	0.01722632708145
2459928.96550758	MOA		2.54165352503772	0.017104741464278
2459928.96550764	MOA		2.53328160234924	0.0165851358129
2459928.9655077	MOA		2.53821636564733	0.016165446665203
2459928.96550775	MOA		2.53453569022951	0.015911332479163
2459928.96550781	MOA		2.53433752178703	0.015994145760697
2459928.96550787	MOA		2.52295944211894	0.015498691777972
2459928.96550793	MOA		2.53323901037044	0.015507566622918
2459928.96550799	MOA		2.52582441882367	0.015155103539521
2459928.96550804	MOA		2.53263163270788	0.015414610048463
2459928.9655081	MOA		2.53243362114244	0.015072598760313
2459928.96550816	MOA		2.53932661286014	0.015583837408694
2459928.96550822	MOA		2.54092430224294	0.015484198106798
2459928.96550828	MOA		2.53918000714538	0.015470241214749
2459928.96550833	MOA		2.54502105366698	0.015474840654336
2459928.96550839	MOA		2.53668657033834	0.015517207112518
2459928.96550845	MOA		2.53078288975864	0.015436395880837
2459928.96550851	MOA		2.54079892350825	0.015679524706787
2459928.96550857	MOA		2.55086152076074	0.015726159669397
2459928.96550862	MOA		2.56095857016392	0.016209834844547
2459928.96550868	MOA		2.54843930598227	0.015991007491263
2459928.96550874	MOA		2.55208886354949	0.016137471432551
2459928.9655088	MOA		2.54518658018653	0.016345997805848
2459928.96550885	MOA		2.54474855687661	0.01602727410802
2459928.96550891	MOA		2.53732820095293	0.015993198043825
2459928.96550897	MOA		2.54509672300541	0.015758278431944
2459928.96550903	MOA		2.54415067148064	0.015845415461374
2459928.96550909	MOA		2.54598392033459	0.01637540458753
2459928.96550914	MOA		2.54123557453172	0.016103496685846
2459928.9655092	MOA		2.51874258000794	0.0163295689292
2459928.96550926	MOA		2.51892393936737	0.016234987011456
2459928.96550932	MOA		2.51481042652417	0.016442188033784
2459928.96550938	MOA		2.49814337147555	0.01640585519446
2459928.96550943	MOA		2.50729746992862	0.016933596247281
2459928.96550949	MOA		2.51828320433355	0.016621372284704
2459928.96550955	MOA		2.51436477398179	0.016403175806408
2459928.96550961	MOA		2.51677506721313	0.016082536915861
2459928.96550966	MOA		2.51233077841015	0.016340998668285
2459928.96550972	MOA		2.50477312367242	0.016096706423618
2459928.96550978	MOA		2.48968568517951	0.015911811016155
2459928.96550984	MOA		2.51232278871901	0.015985055219966
2459928.9655099	MOA		2.50288077265718	0.015681986869483
2459928.96550995	MOA		2.49608118780581	0.015753789178969
2459928.96551001	MOA		2.50323214448436	0.01614165921103
2459928.96551007	MOA		2.52858148133713	0.016583841070787
2459928.96551013	MOA		2.51317439526575	0.01658106881281
2459928.96551019	MOA		2.52028706102367	0.017079965516452
2459928.96551024	MOA		2.53617159660802	0.017052615951894
2459928.9655103	MOA		2.52879501799556	0.016974524399085
2459928.96551036	MOA		2.53091950649092	0.017276006190632
2459928.96551042	MOA		2.55878017070995	0.017708786410295
2459928.96551047	MOA		2.52643962023428	0.017147645906858
2459928.96551053	MOA		2.53515206496081	0.017469654193899
2459928.96551059	MOA		2.54190261183091	0.018120559690625
2459928.96551065	MOA		2.52789006378042	0.017986826287898
2459928.96551071	MOA		2.54676271860455	0.018752611000298
2459928.96551076	MOA		2.57411908765413	0.018866475929176
2459928.96551082	MOA		2.55516590540734	0.018147248228462
2459928.96551088	MOA		2.54431976674783	0.018006857781525
2459928.96551094	MOA		2.55230954876514	0.018406257587888
2459928.965511	MOA		2.55300118769071	0.018910235139572
2459928.96551105	MOA		2.53794348004536	0.018250860271626
2459928.96551111	MOA		2.53933249845029	0.018935375022333
2459928.96551117	MOA		2.53464751180407	0.018968417418146
2459928.96551123	MOA		2.50174780723646	0.019038174903156
2459928.96551129	MOA		2.50921419558483	0.020134764615046
2459928.96551134	MOA		2.49443986860917	0.019711221874764
2459928.9655114	MOA		2.49315143779645	0.019087294383348
2459928.96551146	MOA		2.49375703228148	0.018623747357476
2459928.96551152	MOA		2.49936300623691	0.018323306310528
2459928.96551157	MOA		2.49791585738392	0.019245598276233
2459928.96551163	MOA		2.51015430915531	0.019121547419917
2459928.96551169	MOA		2.50095706924038	0.018835562808445
2459928.96551175	MOA		2.5051798151685	0.018639934459694
2459928.96551181	MOA		2.49055907716551	0.017926211472675
2459928.96551186	MOA		2.4918174387819	0.018293075203523
2459928.96551192	MOA		2.48902701894581	0.018499629781247
2459928.96551198	MOA		2.48401033895492	0.018400112289965
2459928.96551204	MOA		2.4860426093636	0.019665543914594
2459928.9655121	MOA		2.49209841867522	0.0193698296071
2459928.96551215	MOA		2.49073267310586	0.018427097186427
2459928.96551221	MOA		2.48663918190409	0.018097158536695
2459928.96551227	MOA		2.50075011593869	0.018258876736683
2459928.96551233	MOA		2.48710509676322	0.018026654495426
2459928.96551238	MOA		2.48147212092288	0.017496487551173
2459928.96551244	MOA		2.50322211035612	0.017328039785822
2459928.9655125	MOA		2.50310861478199	0.017263371933223
2459928.96551256	MOA		2.50913682924821	0.017208613737109
2459928.96551262	MOA		2.51251394431799	0.016805030967138
2459928.96551267	MOA		2.51610293946604	0.016724648064933
2459928.96551273	MOA		2.52725566016749	0.016857077339982
2459928.96551279	MOA		2.52963001485452	0.016591350715599
2459928.96551285	MOA		2.52887393167143	0.016653344487001
2459928.96551291	MOA		2.53584660213786	0.016986339967088
2459928.96551296	MOA		2.52187357682598	0.017183388078482
2459928.96551302	MOA		2.5245116058839	0.016962478751252
2459928.96551308	MOA		2.53328025933474	0.016876303831155
2459928.96551314	MOA		2.54361850577451	0.016626910115904
2459928.96551319	MOA		2.5316393870749	0.016842704443526
2459928.96551325	MOA		2.54147580678684	0.017209417185169
2459928.96551331	MOA		2.54659891662016	0.017646002353644
2459928.96551337	MOA		2.56402610363975	0.018103222520498
2459928.96551343	MOA		2.54262092687986	0.01761231970606
2459928.96551348	MOA		2.54165742814691	0.017906968557915
2459928.96551354	MOA		2.53986167723668	0.018378043194863
2459928.9655136	MOA		2.54364925755558	0.018939912800617
2459928.96551366	MOA		2.55324970078578	0.018994022107019
2459928.96551372	MOA		2.5465308774229	0.019465390023342
2459928.96551377	MOA		2.5424568958408	0.0195338335743
2459928.96551383	MOA		2.53226364194357	0.01915029022225
2459928.96551389	MOA		2.53840978522742	0.018904579120716
2459928.96551395	MOA		2.52531142002495	0.019103991280267
2459928.965514	MOA		2.51002712035301	0.019458192319832
2459928.96551406	MOA		2.50297884832021	0.019544580115994
2459928.96551412	MOA		2.50279770015765	0.019303292782403
2459928.96551418	MOA		2.50159575969745	0.019694573941107
2459928.96551424	MOA		2.50133483370739	0.020836374862725
2459928.96551429	MOA		2.50133234163043	0.020427657528421
2459928.96551435	MOA		2.52487712455884	0.020983730921768
2459928.96551441	MOA		2.51102240726404	0.020465617055598
2459928.96551447	MOA		2.51039131805949	0.021269726136495
2459928.96551453	MOA		2.49600775085215	0.020852649827134
2459928.96551458	MOA		2.47937266556567	0.021162992195601
2459928.96551464	MOA		2.46674058090568	0.020720444801608
2459928.96551528	MOA		2.5319872383455	0.025084542177958
2459928.96551534	MOA		2.54083043416287	0.025706994131433
2459928.96551539	MOA		2.52675231555962	0.024501004416586
2459928.96551545	MOA		2.51479485400512	0.024085760305723
2459928.96551551	MOA		2.52288850920974	0.024034400597878
2459928.96551557	MOA		2.51479190389286	0.02334908843611
2459928.96551563	MOA		2.49930442045786	0.022918182643237
2459928.96551568	MOA		2.49896710260878	0.02320985132039
2459928.96551574	MOA		2.49684031889251	0.024465332012622
2459928.9655158	MOA		2.4937490901662	0.024540393218213
2459928.96551586	MOA		2.49454428349833	0.024558663143358
2459928.96551591	MOA		2.48513071020474	0.024506064197956
2459928.96551597	MOA		2.48694528849374	0.024552795831321
2459928.96551603	MOA		2.48077932016504	0.023647814315131
2459928.96551609	MOA		2.47855410024631	0.024743077516036
2459928.96551615	MOA		2.47599211006195	0.025249721707203
2459928.9655162	MOA		2.48780969394021	0.025697180846423
2459928.96551626	MOA		2.49600823441053	0.025659337144388
2459928.96551632	MOA		2.49649313620396	0.025064753250295
2459928.96551638	MOA		2.50117356596394	0.02507651401667
2459928.96551644	MOA		2.50893026095295	0.025712232296417
2459928.96551649	MOA		2.5241406130508	0.026581294415751
2459928.96551655	MOA		2.52925157573428	0.026301553612761
2459928.96551661	MOA		2.51787334134873	0.026199768613604
2459928.96551667	MOA		2.51577846380629	0.026137466779513
2459928.96551672	MOA		2.5047116587092	0.026868200816013
2459928.96551678	MOA		2.49163666475908	0.0251976426086
2459928.96551684	MOA		2.49686206712024	0.025137503700777
2459928.9655169	MOA		2.50889813280379	0.024286801739321
2459928.96551696	MOA		2.51171364809158	0.024941066077103
2459928.96551701	MOA		2.50786884263552	0.024981764332873
2459928.96551707	MOA		2.50328009021016	0.024383490486844
2459928.96551713	MOA		2.50087212311419	0.025019344142016
2459928.96551719	MOA		2.50989221277015	0.02356975745559
2459928.96551725	MOA		2.52134742791802	0.023860469533482
2459928.9655173	MOA		2.53162464031988	0.02301865100603
2459928.96551736	MOA		2.53244282903145	0.022893447688836
2459928.96551742	MOA		2.52828714505911	0.0235375878685
2459928.96551748	MOA		2.52896132992743	0.024501214761159
2459928.96551754	MOA		2.52034575555424	0.023890837462502
2459928.96551759	MOA		2.5283652441692	0.023962210946326
2459928.96551765	MOA		2.53292069098448	0.024356700477441
2459928.96551771	MOA		2.54612286114504	0.023799330393612
2459928.96551777	MOA		2.55305332626596	0.023979437655348
2459928.96551782	MOA		2.56424069538111	0.024239648255222
2459928.96551788	MOA		2.5575502214873	0.023777768023577
2459928.96551794	MOA		2.56166809113435	0.023265551281279
2459928.965518	MOA		2.56194768219854	0.023568811906369
2459928.96551806	MOA		2.56518783426425	0.023932462996351
2459928.96551811	MOA		2.57296296338542	0.024319054376328
2459928.96551817	MOA		2.56514136938954	0.02408339174192
2459928.96551823	MOA		2.56899829710193	0.024403699936565
2459928.96551829	MOA		2.57011868886401	0.024937440938852
2459928.96551835	MOA		2.56051852971084	0.024783252746434
2459928.9655184	MOA		2.55864490897295	0.024223583178527
2459928.96551846	MOA		2.55423118931684	0.024513171918843
2459928.96551852	MOA		2.56057041701505	0.024265454051189
2459928.96551858	MOA		2.5508195297637	0.023983522873105
2459928.96551863	MOA		2.55706515816117	0.023448268605222
2459928.96551869	MOA		2.55381473904644	0.02329442541795
2459928.96551875	MOA		2.53086506552935	0.024168087205492
2459928.96551881	MOA		2.53485845196876	0.024398374509983
2459928.96551887	MOA		2.54368747575939	0.024887931676803
2459928.96551892	MOA		2.54224862726613	0.02463231720609
2459928.96551898	MOA		2.56268031852468	0.026337003111762
2459928.96551904	MOA		2.55845911453058	0.027330942786601
2459928.9655191	MOA		2.54813171445457	0.025864146736068
2459929.95271163	MOA		3.51105816117078	0.340791163268892
2459929.95271169	MOA		3.5730903916662	0.365046003496807
2459929.95271175	MOA		3.49342066947944	0.344659665954979
2459929.95271181	MOA		3.4931226974506	0.338861991033198
2459929.95271186	MOA		3.5245761634176	0.346991513548509
2459929.95271192	MOA		3.44476172085199	0.318775838950017
2459929.95271198	MOA		3.4729689461788	0.333274295635376
2459929.95271204	MOA		3.46075697929346	0.337456709132312
2459929.9527121	MOA		3.35637139260808	0.300163493268295
2459929.95271215	MOA		3.3847389887363	0.329463113779839
2459929.95271221	MOA		3.38775240662938	0.343689778410606
2459929.95271227	MOA		3.46655563507999	0.355066683555589
2459929.95271233	MOA		3.33523096533621	0.310129760154219
2459929.95271238	MOA		3.38968492027137	0.339451734047594
2459929.95271244	MOA		3.26263009865145	0.293347166953094
2459929.9527125	MOA		3.30424325470945	0.305348936555535
2459929.95271256	MOA		3.26950600930554	0.309379147196296
2459929.95271262	MOA		3.40240501693087	0.354422309563086
2459929.95271267	MOA		3.37601217106604	0.36606098826575
2459929.95271273	MOA		3.3777017135268	0.36896510754193
2459929.95271279	MOA		3.30031546930684	0.35066291156886
2459929.95271285	MOA		3.379576811562	0.362404832692003
2459929.95271291	MOA		3.37248945063335	0.326489494592281
2459929.95271296	MOA		3.18376438741468	0.282964151160457
2459929.95271302	MOA		3.36606641048631	0.320611814055992
2459929.95271308	MOA		3.32851752103843	0.31134413737956
2459929.95271314	MOA		3.33078421760799	0.310990898232064
2459929.95271319	MOA		3.25378845801704	0.280682164071033
2459929.95271325	MOA		3.32340312688181	0.304926443573267
2459929.95271331	MOA		3.36603803720592	0.311643513238235
2459929.95271337	MOA		3.30528378052647	0.302248565641249
2459929.95271343	MOA		3.34742352798877	0.307087323447203
2459929.95271348	MOA		3.39174803875595	0.304568692447814
2459929.95271354	MOA		3.35024905012079	0.286133089564638
2459929.9527136	MOA		3.31066756983204	0.272824658414094
2459929.95271366	MOA		3.35121518819717	0.268871949198087
2459929.95271372	MOA		3.30725227500164	0.261966050807157
2459929.95271377	MOA		3.31503596876664	0.262600998628052
2459929.95271383	MOA		3.2906359687344	0.261044613986186
2459929.95271389	MOA		3.31882898919891	0.265708470962675
2459929.95271395	MOA		3.29613276377405	0.262437128901559
2459929.952714	MOA		3.34266450477121	0.264495706604695
2459929.95271406	MOA		3.34202312521886	0.265028637069854
2459929.95271412	MOA		3.37177522004907	0.280865669293906
2459929.95271418	MOA		3.37863110235982	0.277745706927719
2459929.95271424	MOA		3.37496514227781	0.280852242451777
2459929.95271429	MOA		3.3835692988514	0.288420021427846
2459929.95271435	MOA		3.34067896267632	0.279123649444922
2459929.95271441	MOA		3.36686422991934	0.285098703267579
2459929.95271447	MOA		3.42311836936371	0.29814929352168
2459929.95271453	MOA		3.380670097589	0.292735283793789
2459929.95271458	MOA		3.3478259623454	0.288001189242655
2459929.95271464	MOA		3.39480143698509	0.297572644299869
2459929.9527147	MOA		3.29588367763936	0.274092730948889
2459929.95271476	MOA		3.38408963554532	0.310804950901224
2459929.95271482	MOA		3.39748662998277	0.307534823709651
2459929.95271487	MOA		3.39144792566474	0.322258960058664
2459929.95271493	MOA		3.36726303645617	0.318085211343867
2459929.95271499	MOA		3.42620266702121	0.330113962461633
2459929.95271505	MOA		3.50574441248255	0.359058699370006
2459929.9527151	MOA		3.41361939228266	0.327120752523653
2459929.95271516	MOA		3.33980057494937	0.30840371760973
2459929.95271522	MOA		3.43715915469439	0.349340016026709
2459929.95271528	MOA		3.32912504990595	0.320996684490893
2459929.95271534	MOA		3.32264058342961	0.307656767887225
2459929.95271539	MOA		3.30093933325251	0.303841357659259
2459929.95271545	MOA		3.31082160765311	0.315536609649995
2459929.95271551	MOA		3.41443591249295	0.342404504855349
2459929.95271557	MOA		3.40496516557404	0.334776017508145
2459929.95271563	MOA		3.41904232187883	0.350117000444708
2459929.95271568	MOA		3.39963158306648	0.359159598853627
2459929.95271574	MOA		3.35400112591352	0.341952480546262
2459929.9527158	MOA		3.46193648049429	0.401817567671495
2459929.95271586	MOA		3.41140017821048	0.361205459173455
2459929.95271591	MOA		3.41280030955075	0.350259302835787
2459929.95271597	MOA		3.42911996023579	0.346798585164422
2459929.95271603	MOA		3.41688220917671	0.352250142280966
2459929.95271609	MOA		3.41301625170726	0.346944427887487
2459929.95271615	MOA		3.43467085453541	0.345787862867881
2459929.9527162	MOA		3.43457717956818	0.347462869832266
2459929.95271626	MOA		3.25806623257116	0.322641757033826
2459929.95271632	MOA		3.36134483813172	0.338581460308948
2459929.95271638	MOA		3.34079925671285	0.335947765276344
2459929.95271644	MOA		3.32262699931694	0.318290376282969
2459929.95271713	MOA		3.37795338899358	0.406912236673525
2459929.95271719	MOA		3.44677798383859	0.462227958318661
2459929.95271725	MOA		3.36953338954552	0.420161042578645
2459929.9527173	MOA		3.40677838044403	0.428133630254819
2459929.95271736	MOA		3.42182274264729	0.439283491093578
2459929.95271742	MOA		3.34885370093915	0.420683212761295
2459929.95271748	MOA		3.426925161327	0.465845606543182
2459929.95271753	MOA		3.34080200807213	0.427491059478634
2459929.95271759	MOA		3.37827815080738	0.445657454563094
2459929.95271765	MOA		3.38992738190996	0.438646601060031
2459929.95271771	MOA		3.41159405479537	0.440557199538304
2459929.95271777	MOA		3.34820631249534	0.408355633930272
2459929.95271782	MOA		3.43957765252379	0.425405790091916
2459929.95271788	MOA		3.34920436654622	0.408082016508046
2459929.95271794	MOA		3.46506028800733	0.454922862226048
2459929.952718	MOA		3.41441826094902	0.44164703212338
2459929.95271806	MOA		3.40697416750434	0.435955116512749
2459929.95271811	MOA		3.35495040053867	0.404530679832066
2459929.95271817	MOA		3.42717271621862	0.432593310875811
2459929.95271823	MOA		3.34332520671044	0.383406862120579
2459929.95271829	MOA		3.3748449419301	0.413960860019545
2459929.95271835	MOA		3.35303414275273	0.406796443043878
2459929.9527184	MOA		3.44988185686347	0.452746622973722
2459929.95271846	MOA		3.27080417996126	0.385172047731356
2459929.95271852	MOA		3.37742295094734	0.406401867572597
2459929.95271858	MOA		3.35824270313026	0.402693159244016
2459929.95271863	MOA		3.26684936673677	0.36663554144917
2459929.95271869	MOA		3.29654501471805	0.375175833356251
2459929.95271875	MOA		3.29371465324603	0.369722415981816
2459929.95271881	MOA		3.28422488201682	0.385827150522593
2459929.95271887	MOA		3.36899395501127	0.425127576249275
2459929.95271892	MOA		3.36079344997497	0.437338444580826
2459929.95271898	MOA		3.39719968531448	0.445765309103296
2459929.95271904	MOA		3.38907540636666	0.441677999399259
2459929.9527191	MOA		3.35096715728119	0.412745976019762
2459929.95271916	MOA		3.3307685798186	0.410486324109754
2459929.95271921	MOA		3.41580841864378	0.438400504587197
2459929.95271927	MOA		3.36300936644832	0.430630423242733
2459929.95271933	MOA		3.36086216081421	0.423503743280635
2459929.95271939	MOA		3.37763338745049	0.434619387236187
2459929.95271944	MOA		3.53952243115012	0.506527263147878
2459929.9527195	MOA		3.43925180877982	0.467263614602548
2459929.95271956	MOA		3.39510951545053	0.442374883983523
2459929.95271962	MOA		3.4394426458042	0.453704073063111
2459929.95271968	MOA		3.36456389052681	0.437016076799234
2459929.95271973	MOA		3.22269429672049	0.394242138810804
2459929.95271979	MOA		3.45444150348803	0.485602704971628
2459929.95271985	MOA		3.37109758899363	0.483353434366631
2459929.95271991	MOA		3.32163799341589	0.441714396914324
2459929.95271997	MOA		3.51684054887052	0.582362143338551
2459929.95272002	MOA		3.4662270405227	0.536996559476721
2459929.95272008	MOA		3.42419107624016	0.512695756182138
2459929.95272014	MOA		3.35286450007677	0.483127704365014
2459929.9527202	MOA		3.37544939349805	0.509293224133678
2459929.95272025	MOA		3.51814203580498	0.571362147149611
2459929.95272031	MOA		3.46855082155836	0.551677022057116
2459929.95272037	MOA		3.4594895642045	0.590814284494007
2459929.95272043	MOA		3.40509610088225	0.579219437305544
2459929.95272049	MOA		3.29489347268311	0.531120129838948
2459929.95272054	MOA		3.60249690468758	0.686781717689236
2459929.9527206	MOA		3.3696751224279	0.560561479798317
2459929.95272066	MOA		3.44201628591482	0.597342142102467
2459929.95272072	MOA		3.42962435924825	0.573993979552878
2459929.95272078	MOA		3.49702524458073	0.624271816131895
2459929.95272083	MOA		3.35093267438177	0.526975829277309
2459929.95272089	MOA		3.45641188725989	0.612726299616277
2459929.95272095	MOA		3.48913832372469	0.641244531753725
2459929.95272101	MOA		3.59170135640924	0.683039289157715
2459929.95272107	MOA		3.33019829873119	0.534575351364514
2459929.95272112	MOA		3.46714923450641	0.610412288251549
2459929.95272118	MOA		3.29226884325118	0.517246117378553
2459929.95272124	MOA		3.11889938299848	0.445758022284553
2459929.9527213	MOA		3.26259243131049	0.504607320657166
2459929.95272135	MOA		3.42876086606957	0.555974226926953
2459929.95272147	MOA		3.44740143427658	0.559172540908175
2459929.95272153	MOA		3.48291898612104	0.585810233971313
2459929.95272159	MOA		3.34508925245483	0.516810660389663
2459929.95272164	MOA		3.46735468434151	0.575077651329677
2459929.9527217	MOA		3.48451124400457	0.595445414738773
2459929.95272176	MOA		3.44850771490973	0.582879986815602
2459929.95272182	MOA		3.53694225771941	0.615869662655604
2459929.95272188	MOA		3.57542355622099	0.628231609686725
2459929.95272193	MOA		3.43351560148726	0.551181132410933
2459929.95272199	MOA		3.38026929216061	0.537973487704531
2459929.95272205	MOA		3.39657853584223	0.540821529325254
2459929.95272211	MOA		3.34427251261594	0.525999354956489
2459929.95272216	MOA		3.30293746485884	0.48712857848637
2459929.95272222	MOA		3.29600331776905	0.499106635029554
2459929.95272228	MOA		3.44434950687158	0.565489416443158
2459929.95272234	MOA		3.26094515348615	0.485803489738315
2459929.9527224	MOA		3.37605442240172	0.543512142527829
2459929.95272245	MOA		3.33745761958491	0.541216355526494
2459929.95272251	MOA		3.30219179634939	0.519094415146706
2459929.95272257	MOA		3.46062651968147	0.610601603132454
2459929.95272263	MOA		3.51078504028758	0.633093254548645
2459929.95272269	MOA		3.5483745018022	0.668507749014099
2459929.95272274	MOA		3.36214316477432	0.58061326836036
2459929.9527228	MOA		3.36843356453274	0.611008107521606
2459929.95272286	MOA		3.26974125977224	0.554415080309394
2459929.95272292	MOA		3.31953019302477	0.595920013640646
2459929.95272297	MOA		3.37011848577165	0.617959802636944
2459929.95272303	MOA		3.52549319745115	0.701936503016564
2459929.95272309	MOA		3.49614836231323	0.692186784599674
2459929.95272315	MOA		3.5170283456608	0.725091672764219
2459929.95272321	MOA		3.13834004678619	0.522098461916587
2459929.95272326	MOA		3.22364923339735	0.561668162301873
2459929.95272332	MOA		3.56515041124691	0.80216584554095
2459929.95272338	MOA		3.49224906258754	0.764360385845954
2459929.95272344	MOA		3.5006276005028	0.760145506681614
2459929.9527235	MOA		3.51178597210909	0.791949248746951
2459929.95272355	MOA		3.30993087830513	0.642882536482654
2459929.95272361	MOA		3.32106247630589	0.639080639743144
2459929.95272367	MOA		3.66344928503893	0.886112917545556
2459929.95272373	MOA		3.57134590026762	0.812582085737014
2459929.95272379	MOA		3.44159532502774	0.708133858074498
2459929.9527239	MOA		3.58957643976212	0.836469292020562
2459929.95272396	MOA		3.35156131011373	0.671111300989198
2459929.9527246	MOA		3.36597763324611	0.55938788316258
2459929.95272465	MOA		3.51404187768358	0.664718294458243
2459929.95272471	MOA		3.46464071904819	0.623607483476982
2459929.95272477	MOA		3.44370451973027	0.597347389753809
2459929.95272483	MOA		3.40668624665913	0.579814893655803
2459929.95272488	MOA		3.41919089064347	0.602447446007824
2459929.95272494	MOA		3.43440930728516	0.616719203176895
2459929.952725	MOA		3.41183714676383	0.637953603141539
2459929.95272506	MOA		3.34706830954118	0.595914837279011
2459929.95272517	MOA		3.40630289409727	0.624765486000566
2459929.95272523	MOA		3.37361325663348	0.607060079776073
2459929.95272529	MOA		3.44341751977731	0.656437631389072
2459929.95272535	MOA		3.32772296068076	0.586777712467235
2459929.95272541	MOA		3.29929920785093	0.576966295452702
2459929.95272546	MOA		3.4338071289023	0.652951182534822
2459929.95272552	MOA		3.46236420836568	0.664167991978501
2459929.95272558	MOA		3.52793331492717	0.733079228961682
2459929.95272564	MOA		3.66650335582977	0.856717664357199
2459929.95272569	MOA		3.42914632112891	0.692421354479929
2459929.95272575	MOA		3.63868623811583	0.865048964829399
2459929.95272581	MOA		3.46285813894975	0.769854395935642
2459929.95272587	MOA		3.40887147358841	0.73128539355086
2459929.95272593	MOA		3.39028159651622	0.706843617073379
2459929.95272598	MOA		3.53209819740581	0.779634336723665
2459929.95272604	MOA		3.30870892376372	0.623706432434741
2459929.9527261	MOA		3.53704097950202	0.794080810266236
2459929.95272616	MOA		3.21703779317746	0.579330409109935
2459929.95272622	MOA		3.46080989279294	0.724885732720441
2459929.95272627	MOA		3.35194729877757	0.644398248549775
2459929.95272633	MOA		3.60700681118481	0.823384382048947
2459929.95272639	MOA		3.28541427166449	0.5776790338627
2459929.95272668	MOA		3.33329886032081	0.601609147756715
2459929.95272674	MOA		3.64170683447888	0.854839084584137
2459929.95272679	MOA		3.21173977918877	0.577245256916154
2459929.95272685	MOA		3.30200614240665	0.646454435137988
2459929.95272691	MOA		3.15121222133656	0.566260134558852
2459929.95272697	MOA		3.51731351419016	0.77814040001396
2459929.95272703	MOA		3.34793216060988	0.675332460890602
2459929.95272708	MOA		3.49090471651977	0.783439406254592
2459929.95272714	MOA		3.36292207029749	0.678443526039701
2459929.9527272	MOA		3.58237212293752	0.830371578155934
2459929.95272726	MOA		3.31666405093075	0.671022647803261
2459929.95272732	MOA		3.60739761774343	0.87020319099222
2459929.95272737	MOA		3.16793216476479	0.597158886870865
2459929.95272743	MOA		3.4558111292109	0.763891537160508
2459929.95272749	MOA		3.21494263530628	0.620558785793269
2459929.95272755	MOA		3.24960699116779	0.635377577089044
2459929.9527276	MOA		3.1764557667079	0.596055700909312
2459929.95272766	MOA		3.42237472126325	0.719231429750046
2459929.95272772	MOA		3.2815018969193	0.618288866621243
2459929.95272778	MOA		3.37398444764721	0.666298345679197
2459929.95272784	MOA		3.24295398606707	0.61211149236127
2459929.95272789	MOA		3.42541933434686	0.746786446756275
2459929.95272801	MOA		3.29312443922597	0.633862972411829
2459929.95272807	MOA		3.25655385439018	0.60844810587454
2459929.95272813	MOA		3.44030354954069	0.699817553264558
2459929.95272818	MOA		3.34038893985184	0.628916907058299
2459929.95272824	MOA		3.3809018941588	0.654183073319413
2459929.9527283	MOA		3.51454351961866	0.742052797934482
2459929.95272836	MOA		3.34352765985599	0.632907164716519
2459929.95272841	MOA		3.37715106410418	0.658496388115259
2459929.95272847	MOA		3.26282225105076	0.600041839244087
2459929.95272853	MOA		3.24673916653205	0.621736965468429
2459929.95272859	MOA		3.39360545998287	0.705919405782906
2459929.95272865	MOA		3.32317524296741	0.6496305633046
2459929.9527287	MOA		3.40182202008247	0.707471618379795
2459929.95272876	MOA		3.31547496559085	0.653538370460008
2459929.95272882	MOA		3.44913202685372	0.733051057391376
2459929.95272888	MOA		3.25281990886885	0.613605928457695
2459929.95272894	MOA		3.30730465451565	0.660215702684057
2459929.95272899	MOA		3.27034125976434	0.646232453574447
2459929.95272905	MOA		3.39385741305931	0.737916662190668
2459929.95272911	MOA		3.34431042436437	0.711372359052931
2459929.95272917	MOA		3.46827199506735	0.784668854611044
2459929.95272922	MOA		3.38128609293323	0.754210329721088
2459929.95272928	MOA		3.38313097456716	0.760730929566998
2459929.95272934	MOA		3.3612656462585	0.755849472137917
2459929.9527294	MOA		3.53118293811446	0.855011067465152
2459929.95272946	MOA		3.4781074857745	0.821764618050089
2459929.95272951	MOA		3.43322468311591	0.804264586849409
2459929.95272957	MOA		3.11323825834085	0.606391340558081
2459929.95272969	MOA		3.44142145108827	0.77315241662788
2459929.95272975	MOA		3.20828093617382	0.617212355493275
2459929.9527298	MOA		3.22101578286608	0.625888372382109
2459929.95272986	MOA		3.19778395385673	0.621812023613359
2459929.95272992	MOA		3.31945439598437	0.688386810960962
2459929.95272998	MOA		3.53021998871047	0.814757070226275
2459929.95273004	MOA		3.44002200557732	0.752732131777038
2459929.95273009	MOA		3.33565692975867	0.68097573106903
2459929.95273015	MOA		3.13107852624496	0.555827488711708
2459929.95273021	MOA		3.2867182210083	0.641401415519319
2459929.95273027	MOA		3.24238375493329	0.6139218047819
2459929.95273032	MOA		3.32158710785659	0.651670605438929
2459929.95273038	MOA		3.38975681560424	0.695778094378229
2459929.95273044	MOA		3.31815253527927	0.635961991543291
2459929.9527305	MOA		3.41357460160271	0.712703864007038
2459929.95273056	MOA		3.19869813961208	0.584040691641481
2459929.95273061	MOA		3.20273755778091	0.586927780308289
2459929.95273067	MOA		3.39490913522498	0.678355651111257
2459929.95273073	MOA		3.32865561865015	0.60533303421953
2459929.95273079	MOA		3.23218410008808	0.545986872271111
2459929.95273084	MOA		3.35093770992681	0.617735871279155
2459929.9527309	MOA		3.36451469257094	0.641766666732153
2459929.95273096	MOA		3.27957231289869	0.598102479081441
2459929.95273102	MOA		3.30533879105906	0.637324179680538
2459929.95273108	MOA		3.31186913019953	0.635390196159166
2459929.95273113	MOA		3.34297639531286	0.640962786341391
2459929.95273119	MOA		3.33533433454126	0.626890553765371
2459929.95273125	MOA		3.4420604299865	0.696454769823199
2459929.95273131	MOA		3.27294407750636	0.616111379244892
2459930.02156568	MOA		4.51967890174157	0.850672129615601
2459930.02156574	MOA		4.50893232304138	0.840586402919939
2459930.0215658	MOA		4.33330856695239	0.721153516887745
2459930.02156586	MOA		4.53200437922956	0.849495572690256
2459930.02156591	MOA		4.60306324158182	0.902533673277318
2459930.02156597	MOA		4.33488317875302	0.698935303577689
2459930.02156603	MOA		4.51827515681252	0.835308424869607
2459930.02156609	MOA		4.48858904863267	0.826635069167926
2459930.02156615	MOA		4.5522344139316	0.856377643827926
2459930.0215662	MOA		4.32542618472785	0.697524852645409
2459930.02156626	MOA		4.44348794985629	0.776645328958692
2459930.02156632	MOA		4.6519577063696	0.941025254663109
2459930.02156638	MOA		4.19846151094892	0.603061823125723
2459930.02156644	MOA		4.43934029473917	0.756506803888026
2459930.02156649	MOA		4.39004551299731	0.726728105834036
2459930.02156655	MOA		4.2992431872107	0.665257572055876
2459930.02156661	MOA		4.39702401728765	0.715152630721712
2459930.02156667	MOA		4.42244589007063	0.729709678562369
2459930.02156672	MOA		4.45344087910672	0.751530899533038
2459930.02156678	MOA		4.40447683199648	0.72042061697034
2459930.02156684	MOA		4.47027257337044	0.773463764789035
2459930.0215669	MOA		4.37469381326415	0.694190945254582
2459930.02156696	MOA		4.48584415935538	0.758161985553459
2459930.02156701	MOA		4.50504934123377	0.774641072078443
2459930.02156707	MOA		4.5223582706205	0.784264046735381
2459930.02156713	MOA		4.56488502118671	0.827167032400656
2459930.02156719	MOA		4.65238380744597	0.889058250292391
2459930.02156725	MOA		4.42979634410601	0.729442875210448
2459930.0215673	MOA		4.35562624027692	0.691726397659039
2459930.02156736	MOA		4.4193820928762	0.719517363900671
2459930.02156742	MOA		4.32979089747239	0.657074587922512
2459930.02156748	MOA		4.39142557745188	0.69346562378828
2459930.02156753	MOA		4.42158210564237	0.717273964729017
2459930.02156759	MOA		4.40149275190444	0.690250220962129
2459930.02156765	MOA		4.32719013516321	0.6302470192919
2459930.02156771	MOA		4.55991126752842	0.776168793563151
2459930.02156777	MOA		4.54847068503073	0.781050511492439
2459930.02156782	MOA		4.51904462898154	0.760814931229432
2459930.02156788	MOA		4.5275721429836	0.76898267318464
2459930.02156794	MOA		4.63358340183328	0.868320580513614
2459930.021568	MOA		4.42897229446637	0.737939979383971
2459930.02156806	MOA		4.49632491624156	0.795790515485623
2459930.02156811	MOA		4.54159563232084	0.824256133990417
2459930.02156817	MOA		4.53264695216997	0.843859398402877
2459930.02156823	MOA		4.4703123547489	0.805058796257411
2459930.02156829	MOA		4.3699578476025	0.739583306840497
2459930.02156835	MOA		4.21872462551967	0.641779579581072
2459930.0215684	MOA		4.42785947076151	0.78105905488764
2459930.02156846	MOA		4.23860415483486	0.649676509576582
2459930.02156852	MOA		4.41929239788901	0.771795375161638
2459930.02156858	MOA		4.46696387212406	0.806927887170318
2459930.02156863	MOA		4.50039235288123	0.850141640343891
2459930.02156869	MOA		4.43064286173019	0.792751347525772
2459930.02156875	MOA		4.30705412652363	0.708902541559769
2459930.02156881	MOA		4.39542437436444	0.762314846395764
2459930.02156887	MOA		4.26206556285108	0.691344021671518
2459930.02156892	MOA		4.541716702831	0.891597854606117
2459930.02156898	MOA		4.52007000036401	0.887567544394902
2459930.02156904	MOA		4.31339559521245	0.72733365796135
2459930.0215691	MOA		4.35765951863318	0.729969220883714
2459930.02156916	MOA		4.29124390670618	0.704516035394529
2459930.02156921	MOA		4.25724474145243	0.698097049022922
2459930.02156927	MOA		4.42487091305955	0.803374000727143
2459930.02156933	MOA		4.29529920649472	0.701770886351604
2459930.02156939	MOA		4.37260836055098	0.749970286619954
2459930.02156944	MOA		4.40773136393761	0.785858850469462
2459930.0215695	MOA		4.3400878059488	0.737596309925287
2459930.02156956	MOA		4.34165480062236	0.717706263598647
2459930.02156962	MOA		4.39292249622381	0.758593616436845
2459930.02156968	MOA		4.58132813270776	0.892892276413449
2459930.02156973	MOA		4.55463715179109	0.853758393855848
2459930.02156979	MOA		4.43973907125648	0.766246839138576
2459930.02156985	MOA		4.53272026334653	0.84932357749425
2459930.02156991	MOA		4.52534033544522	0.864672453301509
2459930.02156997	MOA		4.62648354521361	0.967012159140305
2459930.02157002	MOA		4.31987129562039	0.720444516678157
2459930.02157008	MOA		4.32700407760579	0.708346814515209
2459930.02157014	MOA		4.64835551480197	0.948937686711411
2459930.0215702	MOA		4.40578804900014	0.756672972263073
2459930.02157025	MOA		4.48939411279164	0.812166575956375
2459930.02157031	MOA		4.57384460532407	0.877369609886678
2459930.02157037	MOA		4.34755347009319	0.713602279920518
2459930.02157043	MOA		4.50542554475022	0.830203068052054
2459930.02157049	MOA		4.20348075549453	0.625679701152469
2459930.02157054	MOA		4.35634361032887	0.717242746501715
2459930.0215706	MOA		4.34329423506734	0.707163861983142
2459930.02157066	MOA		4.38628454130151	0.737093180547161
2459930.02157072	MOA		4.36393030506578	0.734231350441202
2459930.02157078	MOA		4.52385076089977	0.840207443508568
2459930.02157083	MOA		4.46192429024196	0.78117682718504
2459930.02157089	MOA		4.4850814939978	0.794930231851587
2459930.02157095	MOA		4.54211435803044	0.847095286495083
2459930.02157101	MOA		4.47827216179785	0.808917385235349
2459930.02157107	MOA		4.39216715851971	0.737664924245699
2459930.02157112	MOA		4.56058465557672	0.866690845842151
2459930.02157118	MOA		4.27692610485068	0.670881430489009
2459930.02157124	MOA		4.44141587233211	0.770133282163073
2459930.0215713	MOA		4.44696286929911	0.752099370745875
2459930.02157135	MOA		4.35932976253592	0.697300230296941
2459930.02157141	MOA		4.39080309230979	0.726404068525697
2459930.02157147	MOA		4.45660914123866	0.771374927336216
2459930.02157153	MOA		4.34065329082505	0.687141002415155
2459930.02157159	MOA		4.31896320932861	0.67969948252221
2459930.02157164	MOA		4.54125826809077	0.857509950581871
2459930.0215717	MOA		4.49280983975888	0.845889586329104
2459930.02157182	MOA		4.39597451654541	0.766910703513982
2459930.02157188	MOA		4.47038345117908	0.799046312456981
2459930.02157193	MOA		4.41006455441087	0.760789832316096
2459930.02157199	MOA		4.55253571042114	0.865802066180536
2459930.02157205	MOA		4.65629901337751	0.967607206283337
2459930.02157211	MOA		4.27863199299475	0.681010786005976
2459930.02157216	MOA		4.43257548077475	0.786380538913665
2459930.02157222	MOA		4.2922181877876	0.6962959776354
2459930.02157228	MOA		4.43838472469254	0.820201795311349
2459930.02157234	MOA		4.13696127860826	0.621488843428508
2459930.0215724	MOA		4.21755064285165	0.666222211190184
2459930.02157245	MOA		4.43101663292842	0.815413013106085
2459930.02157251	MOA		4.46520417473727	0.844427770432586
2459930.02157257	MOA		4.41904494076607	0.818166510487748
2459930.02157263	MOA		4.30247388946938	0.733313086742674
2459930.02157269	MOA		4.23341246658142	0.701127724650176
2459930.02157274	MOA		4.31899561539257	0.763616458794356
2459930.0215728	MOA		4.35812057986418	0.814578596130471
2459930.02157286	MOA		4.24765085991864	0.72007854188974
2459930.02157292	MOA		4.40983057988708	0.845089756700605
2459930.02157297	MOA		4.66525013629875	1.06049951572527
2459930.02157303	MOA		4.47206173205693	0.895911021520785
2459930.02157309	MOA		4.11017169856286	0.628056224046442
2459930.02157315	MOA		4.23034875436468	0.715992904090349
2459930.02157321	MOA		4.37179061241579	0.875582182496165
2459930.02157326	MOA		4.50058609299287	0.999289351726387
2459930.02157338	MOA		4.56373196431396	1.09705249840571
2459930.02157344	MOA		4.51940984203924	1.06766092827616
2459930.0215735	MOA		4.26637066575039	0.797360767691263
2459930.02157355	MOA		4.67408561188267	1.13923974607204
2459930.02157361	MOA		4.25348032801711	0.764181747068904
2459930.02157367	MOA		4.32649308785526	0.825435327630602
2459930.02157373	MOA		4.35411736217989	0.837754596099635
2459930.02157378	MOA		4.35743847271524	0.84219556487292
2459930.02157384	MOA		4.34057385138569	0.829995585961892
2459930.0215739	MOA		4.57135829703932	1.01913311604369
2459930.02157396	MOA		4.41230310057912	0.893696931722998
2459930.02157402	MOA		4.66312293913042	1.12998768624016
2459930.02157407	MOA		4.37448777837591	0.863767666761941
2459930.02157413	MOA		4.68858907060613	1.12693142801875
2459930.02157419	MOA		4.47630772953647	0.916657944208452
2459930.02157425	MOA		4.41525081991735	0.853914259882007
2459930.02157431	MOA		4.58171327454702	0.996972555648943
2459930.02157436	MOA		4.21930977568934	0.715714465738651
2459930.02157442	MOA		4.46526348611579	0.889027463172901
2459930.02157448	MOA		4.39324035090248	0.825684174451004
2459930.02157454	MOA		4.24875414231064	0.72573747623384
2459930.0215746	MOA		4.40187828215232	0.824358361642434
2459930.02157465	MOA		4.25782933449647	0.710040410668769
2459930.02157471	MOA		4.471479020069	0.8654158335691
2459930.02157477	MOA		4.33034536232637	0.75897851036984
2459930.02157483	MOA		4.24241173419034	0.680658497492224
2459930.02157488	MOA		4.44205667467104	0.838596261664444
2459930.02157494	MOA		4.22396768534068	0.698980193353386
2459930.021575	MOA		4.30591430650852	0.769013887833071
2459930.02157506	MOA		4.23085374457119	0.715571590289399
2459930.02157512	MOA		4.38590130257573	0.806726404113077
2459930.02157517	MOA		4.44996672399432	0.827115018964274
2459930.02157523	MOA		4.40995100212598	0.78909564401178
2459930.02157529	MOA		4.41487909645861	0.795312930340866
2459930.02157535	MOA		4.35639442245383	0.761136180155409
2459930.02157541	MOA		4.57557437932269	0.901158822593476
2459930.02157546	MOA		4.42389567860721	0.779085980336171
2459930.02157552	MOA		4.42845621861723	0.784723380655113
2459930.02157558	MOA		4.36209477298163	0.74168089320435
2459930.02157564	MOA		4.56711125695999	0.890991228602108
2459930.02157569	MOA		4.62867781299795	0.922049429306981
2459930.02157575	MOA		4.34363601003262	0.705564508886392
2459930.02157581	MOA		4.37466434566929	0.72914312740422
2459930.02157587	MOA		4.48871104937479	0.811611470316274
2459930.02157593	MOA		4.33462529538968	0.692599330024675
2459930.02157598	MOA		4.33109405536331	0.687383691755395
2459930.02157604	MOA		4.35959343683898	0.723969735085675
2459930.0215761	MOA		4.34896043389133	0.710445709971192
2459930.02157616	MOA		4.22773089601427	0.632440462827571
2459930.02157622	MOA		4.73880922228526	1.02169985601668
2459930.02157627	MOA		4.43875902748247	0.783865911583515
2459930.02157633	MOA		4.44204148096495	0.793732324673359
2459930.02157639	MOA		4.44718007212825	0.785532501592512
2459930.02157645	MOA		4.41915845485033	0.773350462044443
2459930.0215765	MOA		4.20087337900471	0.639977382438095
2459930.02157656	MOA		4.54044577785933	0.897707640449938
2459930.02157662	MOA		4.24014334614536	0.675156802386807
2459930.02157668	MOA		4.33713441225007	0.751929384689073
2459930.02157674	MOA		4.25125538424277	0.691308542123195
2459930.02157679	MOA		4.32826626733459	0.753722799076441
2459930.02157685	MOA		4.17935403490155	0.654688294814545
2459930.02157691	MOA		4.41797726609278	0.840145067121645
2459930.02157697	MOA		4.37272444461873	0.805541157561135
2459930.02157703	MOA		4.32274163131013	0.77539706894269
2459930.02157708	MOA		4.40748974165083	0.835593280398272
2459930.02157714	MOA		4.27268593019621	0.754409883650527
2459930.0215772	MOA		4.64035176846472	1.06796936815112
2459930.02157726	MOA		4.27787110796352	0.766043222567376
2459930.02157732	MOA		4.6014884958503	1.04987495419087
2459930.02157737	MOA		4.35844472389251	0.828138911801278
2459930.02157743	MOA		4.38995538572635	0.869079590794679
2459930.02157749	MOA		4.54021527224372	1.00498712456255
2459930.02157755	MOA		4.41888412035184	0.927851794666591
2459930.0215776	MOA		4.35883295318933	0.899291886172425
2459930.02157766	MOA		4.5505175818455	1.07602805132479
2459930.02157772	MOA		4.24223530674675	0.819741624731399
2459930.02157778	MOA		4.41715114886735	0.978439533058186
2459930.02157784	MOA		4.5834235692051	1.13552739410591
2459930.02157789	MOA		4.64208142470844	1.17306690471731
2459930.02157795	MOA		4.25286821164332	0.816971808685682
2459930.02157801	MOA		4.4683113988293	1.00908051848338
2459930.02157813	MOA		4.72031392858615	1.27386834407787
2459930.02157818	MOA		4.37421950711869	0.904494130924525
2459930.02157824	MOA		4.22158809115478	0.789881336313668
2459930.0215783	MOA		4.43593539158289	0.969496659842708
2459930.02157836	MOA		4.58500279189812	1.0958902359502
2459930.02157841	MOA		4.56207086855134	1.04294979394408
2459930.02157847	MOA		4.34613900983294	0.83590684454117
2459930.02157853	MOA		4.23751709689327	0.764951660525058
2459930.02157859	MOA		4.4629149902824	0.95207054675491
2459930.02157865	MOA		4.61448380339823	1.06213030613577
2459930.02157876	MOA		4.25497380142401	0.751196766693546
2459930.02157882	MOA		4.53375749477172	0.972872320628689
2459930.02157888	MOA		4.47527138016684	0.902018259353365
2459930.02157894	MOA		4.08665232737862	0.646739315876241
2459930.02157899	MOA		4.39208214574054	0.838079423718496
2459930.02157905	MOA		4.34640786886311	0.806242005185858
2459930.02157911	MOA		4.30342573588168	0.767360476303787
2459930.02157917	MOA		4.34797213854188	0.806002317738207
2459930.02157928	MOA		4.62827844090744	0.998543706255314
2459930.02157934	MOA		4.29348798726282	0.759846906696256
2459930.0215794	MOA		4.38586346842524	0.829319477752352
2459930.02157946	MOA		4.30441404830442	0.739570840241467
2459930.02157951	MOA		4.40994938223852	0.814225479067356
2459930.02157957	MOA		4.57270008206245	0.958558757749108
2459930.02157963	MOA		4.41038253615992	0.813248527799359
2459930.02157969	MOA		4.27251828698708	0.705862062184615
2459930.02157975	MOA		4.49272906908184	0.819309285981756
2459930.0215798	MOA		4.56166121920201	0.851547909171896
2459930.02157986	MOA		4.4956396074273	0.804805268181572
2459930.09082604	MOA		3.67587468463004	0.782919140676572
2459930.0908261	MOA		3.59811022980231	0.729631596849472
2459930.09082616	MOA		3.82713083291772	0.909890334335015
2459930.09082622	MOA		3.91184848818286	1.00737072278051
2459930.09082627	MOA		3.90059181985019	1.01029210268465
2459930.09082633	MOA		3.69308633059296	0.833317848100362
2459930.09082639	MOA		3.96863020671512	1.06411936508363
2459930.09082645	MOA		3.98073912187014	1.05766399471991
2459930.09082651	MOA		4.02446150394275	1.09699229098757
2459930.09082656	MOA		3.88564318814101	0.945013776866865
2459930.09082662	MOA		4.13521726509647	1.18816789775053
2459930.09082674	MOA		4.23320884531224	1.26779862931021
2459930.09082679	MOA		4.11020251366463	1.12950958074286
2459930.09082685	MOA		3.88006065104576	0.925367549218677
2459930.09082697	MOA		3.72523722133557	0.80493436577444
2459930.09082703	MOA		4.00615865653871	1.03508807730912
2459930.09082708	MOA		3.96737843249235	1.01950296509669
2459930.09082714	MOA		3.89783220882871	0.95831799299538
2459930.0908272	MOA		3.85023264174871	0.907063360166508
2459930.09082726	MOA		3.9264652554673	0.964528222012764
2459930.09082731	MOA		3.90630885604935	0.944598481755944
2459930.09082737	MOA		3.84820212586937	0.894196101246888
2459930.09082743	MOA		3.87129756616595	0.900397178322095
2459930.09082749	MOA		3.98786341636509	1.02114715384757
2459930.09082755	MOA		3.97129243738572	0.987317529361867
2459930.0908276	MOA		3.66772135991401	0.741983978012334
2459930.09082766	MOA		3.93413696165857	0.946642090395599
2459930.09082772	MOA		3.81709296809318	0.83851650878335
2459930.09082778	MOA		3.71657696639135	0.765882624965036
2459930.09082784	MOA		3.87789668220019	0.888796027132386
2459930.09082789	MOA		3.81251151587755	0.823057180474907
2459930.09082795	MOA		3.7177324036204	0.755018139521514
2459930.09082801	MOA		3.90209589613319	0.889055776988341
2459930.09082807	MOA		3.78458728617364	0.804603291095339
2459930.09082813	MOA		3.89037405679882	0.883672346826382
2459930.09082818	MOA		3.78199520564365	0.807389348667728
2459930.09082824	MOA		3.64386552072375	0.714788928428622
2459930.0908283	MOA		3.80023851234651	0.827403717251412
2459930.09082836	MOA		3.71221108259895	0.762704569209836
2459930.09082841	MOA		3.67742554669182	0.739786237825674
2459930.09082847	MOA		3.81190722125534	0.842786119201166
2459930.09082853	MOA		3.67635621632793	0.748645575060685
2459930.09082859	MOA		3.85399513024199	0.880345128147994
2459930.09082865	MOA		4.11175201500274	1.10858882753168
2459930.0908287	MOA		3.81979862542705	0.844574267451588
2459930.09082876	MOA		3.92412600104599	0.940711254941159
2459930.09082882	MOA		4.00358361527373	1.01336999955785
2459930.09082888	MOA		3.81364674223319	0.861134329820086
2459930.09082894	MOA		3.59695061272135	0.696404317152553
2459930.09082899	MOA		3.95873318221565	1.00469983008431
2459930.09082905	MOA		4.02868953812449	1.07972567819629
2459930.09082911	MOA		4.01374789081507	1.07160891014715
2459930.09082917	MOA		3.89654813344692	0.96835893446311
2459930.09082922	MOA		3.95066228280178	1.00950587333384
2459930.09082928	MOA		3.74015229444721	0.834513424900139
2459930.09082934	MOA		3.7320551410918	0.826939756646661
2459930.0908294	MOA		3.77298275450065	0.864682598486197
2459930.09082946	MOA		3.8089981343726	0.902311413294884
2459930.09082951	MOA		3.71243741098126	0.832285757176158
2459930.09082957	MOA		3.82622834194127	0.907661694943044
2459930.09082963	MOA		3.70991471953999	0.801855847093054
2459930.09082969	MOA		3.66442790364303	0.774003230954255
2459930.09082975	MOA		3.71443375404946	0.814434105280518
2459930.0908298	MOA		3.82431485239889	0.901159273696932
2459930.09082986	MOA		3.6714295156638	0.77973590738893
2459930.09082992	MOA		3.80601254004905	0.875289058512142
2459930.09082998	MOA		3.83244475819334	0.890106023892416
2459930.09083003	MOA		3.7641881353513	0.836702417779689
2459930.09083009	MOA		3.79791549434825	0.849171422885457
2459930.09083015	MOA		3.83182653238786	0.88203706106831
2459930.09083021	MOA		3.75157642816533	0.81913919435187
2459930.09083027	MOA		3.79219913017437	0.831400714502334
2459930.09083032	MOA		3.65023819855988	0.729482080479668
2459930.09083038	MOA		3.70992214583053	0.76114592882034
2459930.09083044	MOA		3.73141415827117	0.777288530321446
2459930.0908305	MOA		3.83497039829336	0.857561932538375
2459930.09083056	MOA		3.92597473073084	0.923441591876904
2459930.09083061	MOA		3.87618151892448	0.88321250750811
2459930.09083067	MOA		4.10675316180065	1.09801591764479
2459930.09083073	MOA		3.89520353294789	0.897657491826412
2459930.09083079	MOA		3.69069787002949	0.731528928478957
2459930.09083085	MOA		3.80798991443969	0.799975844498736
2459930.0908309	MOA		3.76335372676414	0.763722541054954
2459930.09083096	MOA		3.7567999029967	0.756432542867718
2459930.09083102	MOA		3.77594135501118	0.761873600089722
2459930.09083108	MOA		3.77134897165524	0.757207048101014
2459930.09083113	MOA		3.7254509718983	0.716964515501344
2459930.09083119	MOA		3.63068759773266	0.657084841735894
2459930.09083125	MOA		3.74047758869861	0.726996124525167
2459930.09083131	MOA		3.88814981894381	0.850401596216813
2459930.09083137	MOA		3.86957258351297	0.83214349526159
2459930.09083142	MOA		3.75872895661513	0.741935690424524
2459930.09083148	MOA		3.71193376879229	0.703758887889564
2459930.09083154	MOA		3.76422520423511	0.740633277256583
2459930.0908316	MOA		3.78790618638218	0.76149474591585
2459930.09083166	MOA		3.71492338937934	0.699584133001014
2459930.09083171	MOA		3.81230947685375	0.765446157387018
2459930.09083177	MOA		3.86197615441012	0.79140512355581
2459930.09083183	MOA		3.72560489003772	0.703399596049219
2459930.09083189	MOA		3.86150988996087	0.79668653042657
2459930.09083194	MOA		3.78424093288669	0.761275480570339
2459930.090832	MOA		3.87315756867198	0.824212200958963
2459930.09083206	MOA		3.77176190775253	0.752425172660529
2459930.09083212	MOA		3.83826620692818	0.801592406518914
2459930.09083218	MOA		3.82429071033067	0.800465542950474
2459930.09083223	MOA		3.86137131096814	0.829121967874786
2459930.09083229	MOA		3.85539030678728	0.840242699074788
2459930.09083235	MOA		3.70766350981052	0.743258051536859
2459930.09083241	MOA		3.77241093736835	0.808986823394567
2459930.09083247	MOA		3.57899521988615	0.690190925326641
2459930.09083252	MOA		3.70024432685189	0.770339965202244
2459930.09083258	MOA		3.85182718870279	0.890207523481094
2459930.09083264	MOA		3.62773462922114	0.72068534466941
2459930.0908327	MOA		3.72569606740983	0.774675313795299
2459930.09083275	MOA		3.86908786980663	0.894383923063695
2459930.09083281	MOA		3.88848415321093	0.905021831447651
2459930.09083287	MOA		3.77288864952444	0.812780073022006
2459930.09083293	MOA		3.82313778055092	0.838623127169576
2459930.09083299	MOA		3.80137359967931	0.82143408683195
2459930.09083304	MOA		3.94659924198932	0.924422390340168
2459930.0908331	MOA		3.90908485618029	0.912399927489943
2459930.09083316	MOA		3.9244178381029	0.930087349234486
2459930.09083322	MOA		3.89781991457821	0.924901095781595
2459930.09083328	MOA		3.93533108147081	0.960766545788757
2459930.09083333	MOA		3.63332883103239	0.72568804460878
2459930.09083339	MOA		3.97181479313773	1.00311945923932
2459930.09083345	MOA		3.68089074747911	0.763354115354926
2459930.09083351	MOA		3.69746881947151	0.779237721767678
2459930.09083356	MOA		3.71933462265815	0.795941934281436
2459930.09083362	MOA		3.79639925270977	0.853645094432951
2459930.09083368	MOA		3.64764382953407	0.738910625192908
2459930.09083374	MOA		3.71255024519529	0.806632525210522
2459930.0908338	MOA		3.73585509828548	0.825825395968272
2459930.09083385	MOA		3.88889759675133	0.960960918146932
2459930.09083391	MOA		3.72508215148665	0.817465333062519
2459930.09083397	MOA		3.79385301528692	0.860080240895289
2459930.09083403	MOA		4.05422112305313	1.09386933826834
2459930.09083409	MOA		4.01392363297377	1.05606246892855
2459930.09083414	MOA		3.71959789622799	0.801073526992096
2459930.0908342	MOA		3.87141855128476	0.913429749735179
2459930.09083426	MOA		3.77657652932525	0.83995235538702
2459930.09083432	MOA		3.61761989260006	0.721034361762119
2459930.09083438	MOA		3.70816921023321	0.78629485537809
2459930.09083443	MOA		3.71909288334617	0.789196950180549
2459930.09083449	MOA		3.71176884003253	0.778924075998469
2459930.09083455	MOA		3.56525791178418	0.667471617696386
2459930.09083461	MOA		3.82177226086558	0.847358034375011
2459930.09083466	MOA		3.98330276966924	0.975897423458786
2459930.09083472	MOA		3.99000119720735	0.966816038785911
2459930.09083478	MOA		3.98640664566084	0.957069255543418
2459930.09083484	MOA		3.937886439307	0.909848981883724
2459930.0908349	MOA		3.74370302165284	0.767680858403573
2459930.09083495	MOA		3.80161392392908	0.806086010602215
2459930.09083501	MOA		3.89019217499999	0.850819933109999
2459930.09083507	MOA		3.73701961523699	0.735568820709355
2459930.09083513	MOA		3.80147898829431	0.78425603541024
2459930.09083519	MOA		3.80511471665542	0.776771949876718
2459930.09083524	MOA		3.94862179369799	0.856664176384776
2459930.0908353	MOA		3.81500969799877	0.733199886073161
2459930.09083536	MOA		3.88321095791661	0.78275474357026
2459930.09083542	MOA		4.04403125104487	0.930580341654082
2459930.09083547	MOA		4.04972153347923	0.927166076529907
2459930.09083553	MOA		3.97433451904876	0.861086984351455
2459930.09083559	MOA		3.94382592706177	0.828903419661283
2459930.09083565	MOA		4.0086328617202	0.878856117173753
2459930.09083571	MOA		3.86434119051829	0.758511524751489
2459930.09083576	MOA		3.74151127911007	0.669476033389702
2459930.09083582	MOA		4.07223097012001	0.930546536295704
2459930.09083588	MOA		3.89267761093042	0.802393359608406
2459930.09083594	MOA		3.86177839757954	0.782074725055592
2459930.090836	MOA		3.91372891302114	0.817923283640052
2459930.09083605	MOA		3.81273239232956	0.746197498206755
2459930.09083611	MOA		3.95290987042001	0.852093420206305
2459930.09083617	MOA		3.87100843776076	0.774289768562263
2459930.09083623	MOA		4.21278126414489	1.06247949637296
2459930.09083628	MOA		3.88070230062897	0.781507799547287
2459930.09083634	MOA		3.83778020296721	0.754130192163365
2459930.0908364	MOA		3.81555528426223	0.740252739551456
2459930.09083646	MOA		3.81957764416367	0.737504916536442
2459930.09083652	MOA		3.84249118906205	0.748435061158599
2459930.09083657	MOA		3.97496575501356	0.854247742377162
2459930.09083663	MOA		4.00825119688363	0.883794423945939
2459930.09083669	MOA		3.98020443196446	0.861636147966647
2459930.09083675	MOA		4.07842916168344	0.941807357236312
2459930.09083681	MOA		4.12183693832954	0.972329839282701
2459930.09083686	MOA		3.84753185675758	0.761354829651668
2459930.09083692	MOA		3.89883366132538	0.810620134841359
2459930.09083698	MOA		3.88695670267104	0.819682196844119
2459930.09083704	MOA		3.96007809624014	0.875929930897868
2459930.0908371	MOA		3.69663505462311	0.680669789326042
2459930.09083715	MOA		3.92678682321363	0.866447661685142
2459930.09083721	MOA		3.8952413693959	0.85655474278297
2459930.09083727	MOA		3.79554051479616	0.789742517417049
2459930.09083762	MOA		3.86894364398746	0.77239442003574
2459930.09083767	MOA		3.87710667579285	0.768456135716409
2459930.09083773	MOA		3.94415397864828	0.83350574620704
2459930.09083779	MOA		3.92489864669551	0.828444421223035
2459930.09083785	MOA		3.86746789003231	0.787170155277005
2459930.09083791	MOA		3.91392862075067	0.817806729110644
2459930.09083802	MOA		3.98659421703743	0.865969897264001
2459930.09083808	MOA		3.93557362805593	0.830924104466483
2459930.09083814	MOA		3.76603825025659	0.716647400574238
2459930.09083819	MOA		3.86253822830307	0.776821838588264
2459930.09083825	MOA		3.9052132761821	0.812104186201585
2459930.09083831	MOA		3.83950681544083	0.760213244820386
2459930.09083837	MOA		3.91175898667154	0.814452341743399
2459930.09083843	MOA		4.04781361920283	0.922541939951206
2459930.09083848	MOA		3.96905267368014	0.850594283679742
2459930.09083854	MOA		3.91021885977951	0.800403841319545
2459930.0908386	MOA		4.05098719313394	0.901511292563822
2459930.09083866	MOA		3.93230314969505	0.812972316398513
2459930.09083872	MOA		4.15108429076873	0.991569462072454
2459930.09083877	MOA		4.03492425285854	0.898518530179902
2459930.09083883	MOA		4.08784801669738	0.941939349594865
2459930.09083889	MOA		3.92149521706037	0.809688921009419
2459930.09083895	MOA		3.91573176774032	0.800980517718049
2459930.090839	MOA		3.86252616121144	0.758985037413657
2459930.09083906	MOA		3.80568635559151	0.720158257473402
2459930.09083912	MOA		3.88761713988565	0.772320600537207
2459930.09083918	MOA		3.93362914535124	0.816334521401165
2459930.09083924	MOA		3.96541529627253	0.834600500387728
2459930.09083929	MOA		3.9680785491191	0.830901401521614
2459930.09083935	MOA		3.92000761326702	0.791257491126645
2459930.09083941	MOA		4.02202699644826	0.886604996156534
2459930.09083947	MOA		4.00477668055758	0.8748957989219
2459930.09083953	MOA		4.01897361950684	0.891346020245783
2459930.09083958	MOA		3.86861484319641	0.776860988584451
2459930.09083964	MOA		4.069054855926	0.939292192189178
2459930.0908397	MOA		4.02556735027039	0.908223907810891
2459930.09083976	MOA		4.01717105967826	0.907192142024497
2459930.09083982	MOA		3.88669964872891	0.795991765206714
2459930.09083987	MOA		3.8773713572799	0.79276867372351
2459930.09083993	MOA		3.74493420365166	0.700963233481171
2459930.09083999	MOA		4.05699559100026	0.946876632739548
2459930.09084005	MOA		3.88136985699417	0.823288509033166
2459930.09084016	MOA		3.71652877287501	0.717240818198172
2459930.09084034	MOA		3.77998615845962	0.766727766781997
2459930.09084039	MOA		3.88667757063887	0.841800738482412
2459930.09084045	MOA		3.89204666273024	0.847471902165978
2459930.09084051	MOA		3.87112491511086	0.833275976062437
2459930.09084057	MOA		4.08264366667817	1.01390518533872
2459930.09084063	MOA		3.93950507375115	0.887344722944117
2459930.09084068	MOA		3.78519611590312	0.771144918545502
2459930.09084074	MOA		4.04372039263651	0.973060895803754
2459930.0908408	MOA		3.89843767857854	0.857727073325571
2459930.09084086	MOA		3.79136180614304	0.758937803468988
2459930.09084091	MOA		3.75944448937121	0.72130534799834
2459930.09084097	MOA		3.81669800584828	0.768202606247248
2459930.09084103	MOA		3.83093807549422	0.773544853760745
2459930.09084109	MOA		4.01684022556647	0.944397653147108
2459930.09084115	MOA		3.96758500091629	0.897576963129518
2459930.0908412	MOA		3.88499524601329	0.820514942640491
2459930.09084126	MOA		3.75687907725707	0.717037147659611
2459930.09084132	MOA		3.8544277163651	0.775894010331915
2459930.09084138	MOA		3.98901011463407	0.894588030508083
2459930.09084144	MOA		3.99264202488724	0.902430058157748
2459930.09084149	MOA		3.79628748115539	0.751899911626065
2459930.09084155	MOA		4.03548871528337	0.943358712109194
2459930.09084161	MOA		4.08056882840842	0.98551811155824
2459930.09084167	MOA		3.86998270268253	0.8123556621574
2459930.09084172	MOA		3.70806816331797	0.697413729608819
2459930.09084178	MOA		3.76360541812141	0.730350808828429
2459930.09084184	MOA		3.98516515024998	0.892299084611216
2459930.0908419	MOA		3.81672554351257	0.74749611475941
2459930.09084196	MOA		3.88553152833924	0.775641782205169
2459930.09084201	MOA		3.92971065430368	0.797346445631058
2459930.09084207	MOA		3.80035188470302	0.717798743573194
2459930.09084213	MOA		3.75681409065977	0.696850081375643
2459930.09084219	MOA		3.8796666091663	0.773489297118314
2459930.09084225	MOA		3.93567131144666	0.823576908926481
2459930.0908423	MOA		3.73202058374269	0.690821517589872
2459930.09084236	MOA		3.89664915506938	0.80012046181526
2459930.09084242	MOA		3.89107578366619	0.795622988622104
2459930.09084248	MOA		3.94479745848333	0.823900006440841
2459930.09084254	MOA		3.90499441632497	0.785274750274627
2459930.09084259	MOA		3.85018611086252	0.731837437261433
2459930.09084265	MOA		3.89620821841741	0.76553468481954
2459930.09084271	MOA		3.9437502814908	0.803183153169
2459930.09084277	MOA		3.89981760950694	0.76078263107771
2459930.09084282	MOA		3.88542869572106	0.732755035643751
2459930.09084288	MOA		3.87139847287617	0.716195495266228
2459930.09084294	MOA		3.85160742247437	0.710271662046664
2459930.090843	MOA		3.89427331999583	0.755299726945435
2459930.09084306	MOA		3.81691745266409	0.700868504720427
2459930.09084311	MOA		3.89603647590403	0.740600768002574
2459930.09084323	MOA		3.8282351649768	0.733379414284218
2459930.09084329	MOA		4.1815754613512	1.02717957229728
2459930.09084335	MOA		3.87565398323666	0.763470562662023
2459930.0908434	MOA		3.90061879981452	0.784183709973926
2459930.09084346	MOA		3.87290735115628	0.775039773361171
2459930.09084352	MOA		3.92463970391202	0.808963307933639
2459930.09084358	MOA		3.88381842062593	0.790742061861208
2459930.09084363	MOA		3.87913586341098	0.770263980228048
2459930.09084369	MOA		3.83373752552875	0.741486506544303
2459930.09084375	MOA		3.80941988629177	0.726142885296793
2459930.09084381	MOA		3.94850357083159	0.843186076849961
2459930.09084387	MOA		4.03141770463622	0.923227364896047
2459930.09084392	MOA		4.01051441708168	0.898193492581208
2459930.09084398	MOA		3.6789192137766	0.655022617837094
2459930.09084404	MOA		3.70946473464275	0.689980107308189
2459930.0908441	MOA		4.15766675796997	1.06948001932017
2459930.09084416	MOA		4.01736040083565	0.942569839692699
2459930.09084421	MOA		3.828044569344	0.802247969310945
2459930.09084427	MOA		3.8464456575076	0.805965950354949
2459930.09084433	MOA		3.95839819055246	0.903242953931762
2459930.09084439	MOA		3.61616860670293	0.65468740360985
2459930.09084444	MOA		3.93933094289523	0.886358213077537
2459930.0908445	MOA		3.9217226055596	0.888002420023658
2459930.09084456	MOA		3.86878499966872	0.848582042763842
2459930.09084462	MOA		3.79415492799394	0.77780147356895
2459930.09084468	MOA		3.86653912324697	0.833656506851906
2459930.09084473	MOA		4.01332738576193	0.944965490569188
2459930.09084479	MOA		3.88142929202643	0.844859504863569
2459930.09084485	MOA		3.7274300374035	0.731574651554883
2459930.09084491	MOA		3.82939225927306	0.812981703236211
2459930.09084497	MOA		3.77795806764892	0.773350800987861
2459930.09084502	MOA		3.87876932216761	0.876102789663538
2459930.09084508	MOA		3.89028803528342	0.902827557962025
2459930.09084514	MOA		3.88791384237807	0.904108954555646
2459930.09084525	MOA		3.77777436097286	0.806705806019935
2459930.09084531	MOA		3.77970140529168	0.812740381475625
2459930.09084537	MOA		3.84649759834138	0.861920250579579
2459930.09084543	MOA		3.92245765324628	0.891161541075149
2459930.09084549	MOA		4.01225525227831	0.961749508589167
2459930.09084554	MOA		3.99172105978244	0.959722908106403
2459930.0908456	MOA		3.95362487459323	0.926462764171449
2459930.09084566	MOA		4.19431287587587	1.1478500155854
2459930.09084572	MOA		3.82765975326668	0.799502169581088
2459930.09084578	MOA		3.98997896677841	0.923582510395172
2459930.09084583	MOA		4.17346395068649	1.08304289834718
2459930.09084589	MOA		4.01700750373107	0.950851343774393
2459930.09084595	MOA		3.92437642955871	0.869916990680433
2459930.09084601	MOA		4.01698720649893	0.952669685108388
2459930.09084607	MOA		3.81556339163288	0.772629634770184
2459930.09084612	MOA		4.00796526832513	0.926489895271851
2459930.09084618	MOA		3.79956951484866	0.761705646319396
2459930.09084624	MOA		4.12409670140709	1.03612490992485
2459930.0908463	MOA		4.19584868021177	1.08698005507943
2459930.09084635	MOA		3.96392216281171	0.864548762288591
2459930.09084647	MOA		3.92053523052364	0.830676467793955
2459930.09084653	MOA		3.97101284681892	0.879410327195369
2459930.09084659	MOA		3.96409458496127	0.874713829662289
2459930.09084664	MOA		3.7424942001909	0.707834374073251
2459930.0908467	MOA		3.94964813500628	0.859546705098135
2459930.09084676	MOA		3.86668798476216	0.803837502301062
2459930.09084682	MOA		3.84209913504001	0.790812708965199
2459930.09084688	MOA		3.81242893304771	0.769618392700549
2459930.09084693	MOA		3.81110310991952	0.771911689650878
2459930.09084699	MOA		3.93683542762187	0.86927543658796
2459930.09084705	MOA		3.85360239956253	0.805885714564132
2459930.09084711	MOA		3.91226749045459	0.84917041446021
2459930.09084716	MOA		3.85364324604905	0.800043133349049
2459930.09084722	MOA		3.83935288631316	0.807450089451213
2459930.09084728	MOA		4.1855683117619	1.12158842695752
2459930.09084734	MOA		3.88901200329516	0.857768143954573
2459930.0908474	MOA		3.77599707437922	0.765970225334217
2459930.09084745	MOA		3.84968141380687	0.828592083744919
2459930.09084751	MOA		3.91234215689191	0.885134803063358
2459930.09084757	MOA		3.91126307181764	0.89015556417017
2459930.09084763	MOA		3.91383371057006	0.883862314439646
2459930.09084769	MOA		3.83626938246585	0.832264987261404
2459930.09084774	MOA		3.92965600994498	0.819559744928519
2459930.09080984	MOA		3.83563710374882	0.638233988360175
2459930.0908099	MOA		3.4063210241113	0.648232135556459
2459930.09080995	MOA		3.62214943857496	0.88523481097666
2459930.09081001	MOA		3.58087153427663	0.870432095624007
2459930.09081007	MOA		3.59308985815572	0.846121108568279
2459930.09081013	MOA		3.75201124684621	0.970610450012632
2459930.09081019	MOA		3.7476682580276	0.963668931319472
2459930.09081024	MOA		3.54158033123302	0.799862365158361
2459930.0908103	MOA		3.61871425429654	0.842402297212515
2459930.09081036	MOA		3.46675042293628	0.715260671712423
2459930.09081042	MOA		3.40972543567101	0.684324440777286
2459930.09081047	MOA		3.84370176736255	1.0376246609678
2459930.09081053	MOA		3.54723130980849	0.778053186558471
2459930.09081059	MOA		3.53136601760277	0.771971437024408
2459930.09081065	MOA		3.57570866811006	0.801385782857063
2459930.09081071	MOA		3.54864667992413	0.791201587010497
2459930.09081076	MOA		3.61198667829706	0.830294862432507
2459930.09081082	MOA		3.32103891843376	0.629556488639595
2459930.09081088	MOA		3.57867682988245	0.805190797246153
2459930.09081094	MOA		3.54902321219924	0.788112187098792
2459930.090811	MOA		3.52893467019155	0.7725624445861
2459930.09081105	MOA		3.53422610960823	0.769827775897137
2459930.09081111	MOA		3.38429167924495	0.667776881217282
2459930.09081117	MOA		3.37958755724913	0.671287315607859
2459930.09081123	MOA		3.42036458546033	0.706324605447767
2459930.09081128	MOA		3.48965506010223	0.748803027838531
2459930.09081134	MOA		3.57879135238669	0.803629917989528
2459930.0908114	MOA		3.44448912565942	0.702216092817558
2459930.09081146	MOA		3.58169154647307	0.784397371172792
2459930.09081152	MOA		3.56828657220013	0.776523942721949
2459930.09081157	MOA		3.50511759458173	0.729855899589458
2459930.09081163	MOA		3.62804217913648	0.8000120449774
2459930.09081169	MOA		3.44629610370292	0.66819874479435
2459930.09081175	MOA		3.55080432500698	0.730127800378808
2459930.09081181	MOA		3.51465289181159	0.710388601348295
2459930.09081186	MOA		3.57044272143703	0.760387392640351
2459930.09081192	MOA		3.56975555370348	0.73626432267443
2459930.09081198	MOA		3.40847563180891	0.620803472567333
2459930.09081204	MOA		3.45031036481766	0.636863677062905
2459930.0908121	MOA		3.53870053674396	0.692442092237311
2459930.09081215	MOA		3.67408708788222	0.781045579390764
2459930.09081221	MOA		3.72717395582132	0.8154746980346
2459930.09081227	MOA		3.72862124133253	0.805659236302491
2459930.09081233	MOA		3.70148076757561	0.790891472645731
2459930.09081238	MOA		3.6026463658953	0.720157650475832
2459930.09081244	MOA		3.56421626115079	0.694745855760551
2459930.0908125	MOA		3.56887383967316	0.699994017809959
2459930.09081256	MOA		3.49370298923599	0.653039691050743
2459930.09081262	MOA		3.54055725407692	0.67976320337646
2459930.09081267	MOA		3.58650469804572	0.707618807931284
2459930.09081273	MOA		3.66301158145196	0.757305498080549
2459930.09081279	MOA		3.63814693506218	0.732649693550414
2459930.09081285	MOA		3.62966076837543	0.708617453072034
2459930.09081291	MOA		3.52968828295142	0.642506350739879
2459930.09081296	MOA		3.52984004969759	0.645489203704645
2459930.09081302	MOA		3.56795100736361	0.676580068319856
2459930.09081308	MOA		3.46647655412058	0.61511278202956
2459930.09081314	MOA		3.42074807987447	0.587281792169101
2459930.09081319	MOA		3.67391417569051	0.741640226909118
2459930.09081325	MOA		3.67617919065119	0.745659437316568
2459930.09081331	MOA		3.47812661849706	0.627630701422507
2459930.09081337	MOA		3.46683346556994	0.619633765593839
2459930.09081343	MOA		3.54342902771511	0.675560306461276
2459930.09081348	MOA		3.66712255019432	0.753317327427091
2459930.09081354	MOA		3.62460831449346	0.733617416212188
2459930.0908136	MOA		3.69169762438672	0.764907366962119
2459930.09081372	MOA		3.67823091115469	0.738986912438422
2459930.09081377	MOA		3.79722015629552	0.837854884394219
2459930.09081383	MOA		3.77363766734684	0.836841715774904
2459930.09081389	MOA		3.56415200450246	0.681880454363582
2459930.09081395	MOA		3.3478597872201	0.552073297362581
2459930.090814	MOA		3.6839540853412	0.764792858283456
2459930.09081406	MOA		3.85607525514735	0.91096753142561
2459930.09081412	MOA		3.62817015098846	0.735931027463218
2459930.09081418	MOA		3.71423567140039	0.781340739336803
2459930.09081424	MOA		3.70938849817323	0.773011848213431
2459930.09081429	MOA		3.68881480567503	0.766275626966118
2459930.09081435	MOA		3.66256582607871	0.739069929138083
2459930.09081441	MOA		3.72808807272607	0.7869535193767
2459930.09081447	MOA		3.84219910334695	0.868353855059631
2459930.09081458	MOA		3.65843139274064	0.744020734676877
2459930.09081464	MOA		3.84940174550548	0.90758255027731
2459930.0908147	MOA		3.61736680029249	0.725975617482502
2459930.09081476	MOA		3.65388723474367	0.74146058941148
2459930.09081482	MOA		3.55363701064556	0.678814983856192
2459930.09081487	MOA		3.71197033349222	0.78551545564013
2459930.09081493	MOA		3.75317604685262	0.818832980449615
2459930.09081499	MOA		3.84261991432111	0.875420466518307
2459930.09081505	MOA		3.8404917511469	0.882790781960763
2459930.0908151	MOA		3.63793134448098	0.733157046270365
2459930.09081516	MOA		3.81898122392484	0.858568702568691
2459930.09081522	MOA		3.65469209954633	0.737847660005308
2459930.09081528	MOA		3.62518513130412	0.712165274383603
2459930.09081534	MOA		3.75377133643692	0.802218269167508
2459930.09081539	MOA		3.77977981779255	0.814363795986509
2459930.09081545	MOA		3.57236287302303	0.66774648066593
2459930.09081551	MOA		3.51953896485386	0.632302024703641
2459930.09081557	MOA		3.55672130853901	0.656261506813583
2459930.09081563	MOA		3.45743205122174	0.594453153853336
2459930.09081568	MOA		3.59129367836121	0.662601444459285
2459930.09081574	MOA		3.55061949563444	0.638411860296629
2459930.0908158	MOA		3.57132746809442	0.643172371516611
2459930.09081586	MOA		3.73582203506801	0.754963884793529
2459930.09081591	MOA		3.66485622225271	0.698970413469411
2459930.09081597	MOA		3.60326477543538	0.669444671008574
2459930.09081603	MOA		3.5193441518288	0.619552937239277
2459930.09081609	MOA		3.81377188814529	0.816582238737573
2459930.09081615	MOA		3.66561187573096	0.706162301116883
2459930.0908162	MOA		3.64874240140051	0.694537600588077
2459930.09081626	MOA		3.62794217938628	0.683372919778293
2459930.09081632	MOA		3.72358738932853	0.755996364579162
2459930.09081638	MOA		3.78144086222232	0.812311018147605
2459930.09081644	MOA		3.53210958192759	0.650862234583138
2459930.09081649	MOA		3.56886971762518	0.669993939755986
2459930.09081655	MOA		3.51319258647559	0.633098209399256
2459930.09081661	MOA		3.50995744744967	0.642790702073983
2459930.09081667	MOA		3.63592995017983	0.71682315531258
2459930.09081672	MOA		3.69170725247478	0.75175469968374
2459930.09081678	MOA		3.60748570584713	0.689727378037485
2459930.09081684	MOA		3.58355344000998	0.667287374964552
2459930.0908169	MOA		3.52091901698568	0.638448100241909
2459930.09081696	MOA		3.70578788171273	0.782509385217263
2459930.09081701	MOA		3.69852799065041	0.777567275245869
2459930.09081707	MOA		3.5759288593227	0.707494039692413
2459930.09081713	MOA		3.78137518935982	0.8458060590647
2459930.09081719	MOA		3.74219809528177	0.826190445701571
2459930.09081725	MOA		3.65471505568939	0.756414057664752
2459930.09081736	MOA		3.71264891571636	0.838572471314121
2459930.09081742	MOA		3.76224894820417	0.882599621397107
2459930.09081748	MOA		3.75584833788662	0.866166619578247
2459930.09081754	MOA		3.7072970230081	0.828718668591656
2459930.09081759	MOA		3.74842809008698	0.850088422166308
2459930.09081765	MOA		3.69843852646443	0.816984278850714
2459930.09081771	MOA		3.59485467929707	0.747815066091287
2459930.09081777	MOA		3.61393471789719	0.758462536701596
2459930.09081782	MOA		3.67433850200284	0.796185961560796
2459930.09081788	MOA		3.68762550501258	0.809337248272357
2459930.09081794	MOA		3.54256350111192	0.706285221014014
2459930.090818	MOA		3.77379644159287	0.883777525554145
2459930.09081806	MOA		3.60659699692956	0.75802384002784
2459930.09081811	MOA		3.72209490199198	0.842040280108176
2459930.09081817	MOA		3.55719309451582	0.717454156771163
2459930.09081823	MOA		3.54761447734827	0.700342093440266
2459930.09081829	MOA		3.47405550708968	0.658157689892916
2459930.09081835	MOA		3.63745514454366	0.772590293784198
2459930.0908184	MOA		3.65163719463075	0.78843960201635
2459930.09081846	MOA		3.5115403745598	0.681586793592938
2459930.09081852	MOA		3.57574122686169	0.726535774725174
2459930.09081858	MOA		3.44512612897133	0.639753346911275
2459930.09081863	MOA		3.80005266280454	0.89934630965249
2459930.09081869	MOA		3.57481225332419	0.73042235126697
2459930.09081875	MOA		3.49792606175901	0.681369710548425
2459930.09081881	MOA		3.53838589716809	0.689810892876647
2459930.09081887	MOA		3.68825499876853	0.794463451586337
2459930.09081892	MOA		3.61226696231333	0.741206742461417
2459930.09081898	MOA		3.58967023842157	0.704923408905015
2459930.09081904	MOA		3.65257792943036	0.734465724409638
2459930.0908191	MOA		3.61475983667018	0.695668274466158
2459930.09081916	MOA		3.6092870563355	0.684592409840168
2459930.09081921	MOA		3.56459102034872	0.662492252296745
2459930.09081927	MOA		3.60064917889404	0.706099545063438
2459930.09081933	MOA		3.6721484215189	0.742826330025845
2459930.09081939	MOA		3.66463972601741	0.736177146933909
2459930.09081944	MOA		3.62158196771474	0.705462690326023
2459930.0908195	MOA		3.71018186651648	0.775790099803003
2459930.09081956	MOA		3.63205956958156	0.690113434663723
2459930.09081962	MOA		3.49445803335132	0.598791947072162
2459930.09081968	MOA		3.58350247938325	0.647599092966003
2459930.09081973	MOA		3.59387798013305	0.648860970955709
2459930.09081979	MOA		3.51208098543816	0.603001309382392
2459930.09081985	MOA		3.46171259669338	0.572247063557431
2459930.09081991	MOA		3.62417417009733	0.654289298950793
2459930.09081997	MOA		3.55630804575913	0.614434041423847
2459930.09082002	MOA		3.51695033522704	0.58548898221688
2459930.09082008	MOA		3.56324319914432	0.617504279521501
2459930.09082014	MOA		3.56218454320406	0.614357624813399
2459930.0908202	MOA		3.40704107113427	0.53190208123706
2459930.09082025	MOA		3.49099016751155	0.576045709556527
2459930.09082031	MOA		3.68834685139364	0.696605444903598
2459930.09082037	MOA		3.5761624883362	0.633879019694006
2459930.09082043	MOA		3.64864477542301	0.678718878379324
2459930.09082049	MOA		3.5020825361918	0.594561832694967
2459930.09082054	MOA		3.71318440682	0.720457652523158
2459930.0908206	MOA		3.49717579722481	0.594749266819789
2459930.09082066	MOA		3.57202737681776	0.640483475536575
2459930.09082072	MOA		3.49978812705507	0.611106125308654
2459930.09082078	MOA		3.51528089485933	0.63116378758715
2459930.09082083	MOA		3.54206082784643	0.644526911984593
2459930.09082089	MOA		3.43087943819999	0.584893339760157
2459930.09082095	MOA		3.43208461410493	0.590470736034245
2459930.09082101	MOA		3.56031373827874	0.669271399190948
2459930.09082107	MOA		3.59839742062661	0.70741235218267
2459930.09082112	MOA		3.72817537360821	0.79046598336658
2459930.09082118	MOA		3.56257876169312	0.664731907111147
2459930.09082124	MOA		3.35185382272667	0.557998777307464
2459930.0908213	MOA		3.42731385493756	0.60291185466936
2459930.09082135	MOA		3.47069038622375	0.626950226259831
2459930.09082141	MOA		3.42530659696879	0.593914018429633
2459930.09082147	MOA		3.50062524713617	0.6516709584598
2459930.09082153	MOA		3.72483551427531	0.815903517174992
2459930.09082159	MOA		3.52516715992589	0.67568257844722
2459930.09082164	MOA		3.52637221860325	0.674014218945787
2459930.0908217	MOA		3.48633490596602	0.664874124272996
2459930.09082176	MOA		3.54937149313199	0.710022313048626
2459930.09082182	MOA		3.58403576824679	0.753179418959489
2459930.09082188	MOA		3.45875247848704	0.668184178887081
2459930.09082193	MOA		3.42430326970305	0.656896080690394
2459930.09082199	MOA		3.53786662796075	0.737070443510104
2459930.09082205	MOA		3.55634910320391	0.750951573585153
2459930.09082211	MOA		3.44156885587162	0.673546597013409
2459930.09082216	MOA		3.46606536204541	0.677516544028746
2459930.09082222	MOA		3.43932523694559	0.653993183666413
2459930.09082228	MOA		3.49221573515536	0.691608777366013
2459930.09082234	MOA		3.65122922265214	0.810334000517196
2459930.0908224	MOA		3.65918934317039	0.822289339646197
2459930.09082245	MOA		3.61371158796536	0.780839501192671
2459930.09082251	MOA		3.64454789105873	0.798890713402074
2459930.09082257	MOA		3.65896792571808	0.801127632147321
2459930.09082263	MOA		3.63041629670229	0.78784239258067
2459930.09082269	MOA		3.47274600492146	0.670876096513531
2459930.09082274	MOA		3.61100886822603	0.767608746466894
2459930.0908228	MOA		3.59209528226085	0.748744545344978
2459930.09082286	MOA		3.51408842599198	0.68590487771795
2459930.09082292	MOA		3.48394098855696	0.65854741831296
2459930.09082297	MOA		3.48784893552716	0.648142782172345
2459930.09082303	MOA		3.60953355286378	0.709567034749317
2459930.09082309	MOA		3.62829393261272	0.71116340770542
2459930.09082315	MOA		3.68143684612327	0.744454122211087
2459930.09082321	MOA		3.41541613705151	0.587216981955535
2459930.09082326	MOA		3.49016485671146	0.626358646237162
2459930.09082332	MOA		3.56439466438352	0.670499884856024
2459930.09082338	MOA		3.46423796922098	0.608054897447811
2459930.09082344	MOA		3.69379436861543	0.756889865318122
2459930.0908235	MOA		3.61601359818606	0.701331051422633
2459930.09082355	MOA		3.51990467370126	0.632249534964077
2459930.09082361	MOA		3.60169723971901	0.676407296520227
2459930.09082367	MOA		3.60869856243942	0.702944671689509
2459930.09082373	MOA		3.55016453301557	0.671852828629107
2459930.09082379	MOA		3.50585984481761	0.644852499290783
2459930.09082384	MOA		3.43428270723076	0.599777620609232
2459930.0908239	MOA		3.46834580362492	0.629621381995299
2459930.09082396	MOA		3.50527248169441	0.657515711967901
2459930.09082402	MOA		3.63774870778421	0.741006750919846
2459930.09082407	MOA		3.51262453762283	0.658848108062186
2459930.09082413	MOA		3.43120019464793	0.602487889618198
2459930.09082419	MOA		3.48431052740865	0.642123412551085
2459930.09082425	MOA		3.59442685790574	0.70185391228619
2459930.09082431	MOA		3.58776738289361	0.698565990297468
2459930.09082436	MOA		3.39116336958125	0.584302419147231
2459930.09082442	MOA		3.43111947947521	0.603913361094975
2459930.09082448	MOA		3.43569011440618	0.62132007101115
2459930.09082454	MOA		3.65774090104108	0.763639774574912
2459930.09082459	MOA		3.49057249995815	0.646399738823013
2459930.09082465	MOA		3.56924337779591	0.707718202517706
2459930.09082471	MOA		3.50250065578811	0.672324993336866
2459930.09082477	MOA		3.53964262493148	0.71074754476007
2459930.09082483	MOA		3.56577270926109	0.725940033105308
2459930.09082488	MOA		3.53510101923162	0.700664125294153
2459930.09082494	MOA		3.54870590422605	0.700826668444084
2459930.090825	MOA		3.51755814579484	0.687799566792449
2459930.09082506	MOA		3.64813370033196	0.794683437323127
2459930.09082512	MOA		3.59196228867793	0.752010755919578
2459930.09082517	MOA		3.50494038087971	0.687773127014033
2459930.09082523	MOA		3.6199713491843	0.757775185672175
2459930.09082529	MOA		3.69150492957151	0.802545841292397
2459930.09082535	MOA		3.58330813460239	0.716144959340684
2459930.09082541	MOA		3.6006415504261	0.721114555824357
2459930.09082546	MOA		3.4713470849456	0.648129535691132
2459930.09082552	MOA		3.52672340982403	0.664935057099666
2459930.09082558	MOA		3.62316103015657	0.724379194968012
2459930.09082564	MOA		3.60260860362436	0.687542694682085
2459930.93990058	MOA		3.18134167594275	0.048237927765367
2459930.93990064	MOA		3.16671125372384	0.047018581805175
2459930.93990069	MOA		3.16008557738836	0.046285480572382
2459930.93990075	MOA		3.18085835789998	0.048449550604392
2459930.93990081	MOA		3.17201554845777	0.048614779132684
2459930.93990087	MOA		3.17249282982912	0.049147447160188
2459930.93990093	MOA		3.20547723905837	0.050382635309528
2459930.93990098	MOA		3.19474376996936	0.04881574425716
2459930.93990104	MOA		3.18537022870803	0.051832377690125
2459930.9399011	MOA		3.18849346766077	0.051370982782128
2459930.93990116	MOA		3.17511555342157	0.050433652370654
2459930.93990122	MOA		3.18109591469702	0.050242678875414
2459930.93990127	MOA		3.17404864844342	0.049999949078561
2459930.93990133	MOA		3.18094768322891	0.049672652314219
2459930.93990139	MOA		3.18285231943753	0.049332812770312
2459930.93990145	MOA		3.18686682554588	0.048721097756989
2459930.9399015	MOA		3.17294134634169	0.049225811703105
2459930.93990156	MOA		3.1927309034576	0.050967207653537
2459930.93990162	MOA		3.20172305500761	0.050459219963124
2459930.93990168	MOA		3.22649171054077	0.049693444982061
2459930.93990174	MOA		3.19399484307744	0.050135242686812
2459930.93990179	MOA		3.18894782538758	0.046656876431831
2459930.93990185	MOA		3.19851467416948	0.047327781327819
2459930.93990191	MOA		3.19906329840617	0.046176323439874
2459930.93990197	MOA		3.21812012337915	0.049408329887486
2459930.93990203	MOA		3.22305937566211	0.048393163209852
2459930.93990208	MOA		3.23703104730576	0.048748064416185
2459930.93990214	MOA		3.21740238866939	0.047993728749233
2459930.9399022	MOA		3.20323853360283	0.046159838601603
2459930.93990226	MOA		3.19616419586162	0.044112026917493
2459930.93990232	MOA		3.20065337454235	0.043899980392186
2459930.93990237	MOA		3.19478039829316	0.04320835337944
2459930.93990243	MOA		3.19481251892899	0.044181063772317
2459930.93990249	MOA		3.21168304070859	0.04502648695647
2459930.93990255	MOA		3.23729231033123	0.046574449953383
2459930.9399026	MOA		3.22168742548884	0.046112414326749
2459930.93990266	MOA		3.24299107044383	0.047002958634923
2459930.93990272	MOA		3.24669699089734	0.048022127260142
2459930.93990278	MOA		3.25223397298815	0.048569898154795
2459930.93990284	MOA		3.24805406871124	0.048633016247965
2459930.93990289	MOA		3.23666003092409	0.049627454602984
2459930.93990295	MOA		3.25976355795395	0.051244481069249
2459930.93990301	MOA		3.24304900947653	0.049487189245556
2459930.93990307	MOA		3.24141017407809	0.050155067332157
2459930.93990313	MOA		3.24022707395201	0.050751712053048
2459930.93990318	MOA		3.22210492618734	0.050662544669848
2459930.93990324	MOA		3.22525481830721	0.051773322806959
2459930.9399033	MOA		3.20752766658589	0.050851966720594
2459930.93990336	MOA		3.2087529237449	0.050723722989836
2459930.93990341	MOA		3.23157275127139	0.050950180951455
2459930.93990347	MOA		3.23006922819045	0.05101887577986
2459930.93990353	MOA		3.23473252438284	0.05104623737322
2459930.93990359	MOA		3.23028807116369	0.051088829861242
2459930.93990365	MOA		3.22690813087273	0.050232719958637
2459930.9399037	MOA		3.25505883590529	0.051599457971659
2459930.93990376	MOA		3.24418691719657	0.050635749390231
2459930.93990382	MOA		3.2588109757602	0.052293974271508
2459930.93990388	MOA		3.24778929518311	0.052041526210184
2459930.93990394	MOA		3.22470898895466	0.051650935106519
2459930.93990399	MOA		3.18461598826579	0.049352397283705
2459930.93990405	MOA		3.25260226244867	0.052611886749899
2459930.93990411	MOA		3.22709917253553	0.050046493330005
2459930.93990417	MOA		3.23184198902467	0.049248399906336
2459930.93990422	MOA		3.21197993095676	0.04937583827749
2459930.93990428	MOA		3.24048755921838	0.050242410411751
2459930.93990434	MOA		3.22772778278193	0.049335484129831
2459930.9399044	MOA		3.22953630614232	0.048184600482297
2459930.93990446	MOA		3.23624715821205	0.048129397464896
2459930.93990451	MOA		3.24848845544319	0.049566448460597
2459930.93990457	MOA		3.23637856828575	0.048851446131033
2459930.93990463	MOA		3.23473708886041	0.046694931004491
2459930.93990469	MOA		3.24386293344966	0.04520670876401
2459930.93990475	MOA		3.24005032679407	0.044586450628079
2459930.9399048	MOA		3.21672205734298	0.043910915155587
2459930.93990486	MOA		3.23530823779536	0.044718835689068
2459930.93990492	MOA		3.23015975153453	0.04496745837575
2459930.93990498	MOA		3.22602399230495	0.044921648942358
2459930.93990504	MOA		3.23590461236252	0.045639918218488
2459930.93990509	MOA		3.21879488025064	0.045422375891932
2459930.93990515	MOA		3.23244472153979	0.045543014198363
2459930.93990521	MOA		3.24135438721481	0.046551912145127
2459930.93990527	MOA		3.24546610870258	0.045491739498689
2459930.93990532	MOA		3.25912493735769	0.046160126002413
2459930.93990538	MOA		3.24076733285631	0.045574611939939
2459930.93990544	MOA		3.24822174182567	0.046353126194055
2459930.9399055	MOA		3.23797310912946	0.046340849000006
2459930.93990556	MOA		3.23140409640055	0.046619336222576
2459930.93990561	MOA		3.22866423624399	0.045329470722082
2459930.93990567	MOA		3.25758049660267	0.046130530325142
2459930.93990573	MOA		3.30000189072881	0.048290551333131
2459930.93990579	MOA		3.26853874607566	0.046768559819599
2459930.93990585	MOA		3.27247749998026	0.047147742556565
2459930.9399059	MOA		3.27110610956641	0.04782551962615
2459930.93990596	MOA		3.27163617378046	0.047971776970565
2459930.93990602	MOA		3.30354835840518	0.049321355167307
2459930.93990608	MOA		3.30281248512049	0.048837079232889
2459930.93990613	MOA		3.30000760886395	0.049186882513842
2459930.93990619	MOA		3.32740227433977	0.05114013013314
2459930.93990625	MOA		3.34076676730256	0.052652022188976
2459930.93990631	MOA		3.33285097488022	0.051384654211741
2459930.93990637	MOA		3.33674925413785	0.05154189063856
2459930.93990642	MOA		3.34144478047923	0.05151970524574
2459930.93990648	MOA		3.35600019098418	0.05334065645577
2459930.93990654	MOA		3.35530072064256	0.05567927517373
2459930.9399066	MOA		3.3221718010285	0.053874678042427
2459930.93990666	MOA		3.31691398517325	0.055884220126888
2459930.93990671	MOA		3.31097408603114	0.052547657445999
2459930.93990677	MOA		3.31865748501009	0.053969042385976
2459930.93990683	MOA		3.31799877879086	0.053033923171725
2459930.93990689	MOA		3.33853561028009	0.056607782206882
2459930.93990694	MOA		3.38386672279491	0.060004857607892
2459930.939907	MOA		3.36894028479654	0.056554399105785
2459930.93990706	MOA		3.35442668359387	0.054340639197101
2459930.9399147	MOA		3.67693761802269	0.060960119246767
2459930.93991476	MOA		3.67145339596237	0.059730151341891
2459930.93991481	MOA		3.67078041204184	0.060155734744314
2459930.93991487	MOA		3.66671692705839	0.05806140586604
2459930.93991493	MOA		3.65291676383673	0.058118206996477
2459930.93991499	MOA		3.66376910740576	0.058033638181202
2459930.93991505	MOA		3.6552855892534	0.059245984263221
2459930.9399151	MOA		3.641002734549	0.058230005416861
2459930.93991516	MOA		3.66512741071736	0.061041575183649
2459930.93991522	MOA		3.66481783252293	0.058553765086702
2459930.93991528	MOA		3.69642447522749	0.060085886116784
2459930.93991534	MOA		3.70553965357854	0.059717088484096
2459930.93991539	MOA		3.69269280874932	0.057820147931599
2459930.93991545	MOA		3.6919292508507	0.058813752442332
2459930.93991551	MOA		3.70328309874325	0.059354886296093
2459930.93991557	MOA		3.71755908598398	0.06157765760575
2459930.93991563	MOA		3.68892444276247	0.060591861691267
2459930.93991568	MOA		3.69221208260604	0.060463041647187
2459930.93991574	MOA		3.71599886872686	0.062691539927262
2459930.9399158	MOA		3.68488808575236	0.062499482353771
2459930.93991586	MOA		3.6614278633985	0.061896105855295
2459930.93991591	MOA		3.65812573371264	0.060454216675921
2459930.93991597	MOA		3.6737201238568	0.061157624872833
2459930.93991603	MOA		3.64637384063471	0.059769144164555
2459930.93991609	MOA		3.69291276122638	0.068177384414741
2459930.9399162	MOA		3.6864513459218	0.070542760450971
2459930.93991626	MOA		3.66990580861437	0.066306396167079
2459930.93991632	MOA		3.70144044035011	0.063843992331014
2459930.93991638	MOA		3.69591454468318	0.061696171342935
2459930.93991644	MOA		3.69595982486261	0.061278191143282
2459930.93991649	MOA		3.71024690900277	0.060712849432981
2459930.93991655	MOA		3.70199312108054	0.060979939931862
2459930.93991661	MOA		3.72310462128663	0.061694836423235
2459930.93991667	MOA		3.69934130328319	0.061437205271199
2459930.93991672	MOA		3.69612118420424	0.061588171027035
2459930.93991678	MOA		3.720013481622	0.064735569967771
2459930.93991684	MOA		3.72725053836004	0.065096398835691
2459930.9399169	MOA		3.70556649333229	0.0626387641009
2459930.93991696	MOA		3.72416421262797	0.062550578401593
2459930.93991701	MOA		3.73307664343982	0.06564008532226
2459930.93991707	MOA		3.7117971226469	0.064789398582518
2459930.93991713	MOA		3.75543240063586	0.069051199510134
2459930.93991719	MOA		3.75628786317013	0.070314458294282
2459930.93991725	MOA		3.73236631483447	0.068319913493578
2459930.9399173	MOA		3.71794876865157	0.066417333220329
2459930.93991736	MOA		3.75352326625866	0.066747315923933
2459930.93991742	MOA		3.74619728719185	0.065230594190425
2459930.93991748	MOA		3.7447409660868	0.064912026556068
2459930.93991753	MOA		3.71047835173653	0.062089063453029
2459930.93991759	MOA		3.73584704830146	0.06296888065154
2459930.93991765	MOA		3.74526150288283	0.062143517962746
2459930.93991771	MOA		3.72633225305425	0.060103149288274
2459930.93991777	MOA		3.72298216053607	0.06084706065085
2459930.93991782	MOA		3.74255263030845	0.060624042231795
2459930.93991788	MOA		3.71956289873282	0.059815205592652
2459930.93991794	MOA		3.71286578481737	0.061070462271225
2459930.939918	MOA		3.69710115762988	0.059418581624556
2459930.93991806	MOA		3.69983357243223	0.056434218731056
2459930.93991811	MOA		3.72769933824213	0.058253790521018
2459930.93991817	MOA		3.69840353410925	0.05584580316355
2459930.93991823	MOA		3.70617930779187	0.057558539620787
2459930.93991829	MOA		3.71502769233481	0.057877444916993
2459930.93991835	MOA		3.73920242815262	0.058242928366571
2459930.9399184	MOA		3.70691315710307	0.056215209013235
2459930.93991846	MOA		3.67771853012611	0.055802185545152
2459930.93991852	MOA		3.67703528776065	0.053453109964901
2459930.93991858	MOA		3.73208572660165	0.05937992060514
2459930.93991863	MOA		3.71657900379086	0.057469581806894
2459930.93991869	MOA		3.69469843653355	0.059020032303978
2459930.93991875	MOA		3.68215190672966	0.057570285382131
2459930.93991881	MOA		3.68858262584445	0.057632237262347
[truncated: 4,035 more rows]
