# Supplementary material for: The high optical brightness of the BlueWalker 3 satellite
Source: Nature. 2023 Oct 2;623(7989):938–41. doi: 10.1038/s41586-023-06672-7 (PMC10686822; doi:10.1038/s41586-023-06672-7)
Supplement: Supplementary file 3 — Source Data Fig. 2 [file 41586_2023_6672_MOESM3_ESM.csv]

Telescope	JD_UTC image	JD_UTC TLE	Elevation (deg)	Full_ error (deg)	Spatial_error (arcsec)	Temporal_error (s)	Temporal_error (arcsec)
OUKA	2459899.72916168	2459900.03054689	20.9919046458537	0.354363740356474	34.665824220423	1.50439935309547	1275.2383778904
OUKA	2459899.72933096	2459900.03054689	19.2330999056884	0.313336787252105	33.5571100385062	1.46645216133622	1127.51318035186
OUKA	2459899.72946458	2459900.03054689	17.8754183139031	0.307778923196764	36.2143543260541	1.55786781960861	1107.41214471047
OUKA	2459899.72949807	2459900.03054689	17.5410494544167	0.281204568775859	31.7590694545549	1.44979515907539	1011.83815140208
OUKA	2459899.7296342	2459900.03054689	16.2096023042077	0.274369723175509	35.9888480066901	1.52532063267682	987.075143015771
OUKA	2459899.72966736	2459900.03054689	15.8925234361795	0.252073726171964	30.8486124623087	1.42934419462606	906.940924819768
OUKA	2459901.28510821	2459901.21520388	11.4964162139823	0.355808492971841	31.5577627789761	2.52345498751641	1280.52177177241
OUKA	2459901.28512951	2459901.21520388	11.6511894685252	0.363537805779109	31.4791347469545	2.54269255851511	1308.35746095068
OUKA	2459901.28514971	2459901.21520388	11.798458550118	0.370228875306847	33.4965834074467	2.56174776649258	1332.40296589967
OUKA	2459901.28516999	2459901.21520388	11.9468649863989	0.373851794558551	30.7193416485075	2.58563528444266	1345.51583093895
OUKA	2459901.2852314	2459901.21520388	12.3995681104408	0.378497396278695	36.155563647707	2.535544741138	1362.11085852969
OUKA	2459901.28525213	2459901.21520388	12.5534417728841	0.386800655768129	33.7969243224949	2.53195153700765	1392.0721579533
OUKA	2459901.28527341	2459901.21520388	12.7119788858214	0.392771780656853	32.9748380983512	2.56264300070031	1413.59386141487
OUKA	2459901.28535662	2459901.21520388	13.3366881680355	0.405716071076945	33.1411374707984	2.56016630794572	1460.20181416317
OUKA	2459901.28537756	2459901.21520388	13.4950487467442	0.411616291788681	34.1984206563634	2.55249713477152	1481.42397064926
OUKA	2459901.2853985	2459901.21520388	13.6538403309284	0.417299729907974	34.6709287148404	2.55591497112117	1501.87889114778
OUKA	2459901.28541944	2459901.21520388	13.8131308040941	0.425965535797733	36.2514236246862	2.60254429006757	1533.04737653946
OUKA	2459901.28548206	2459901.21520388	14.2914743887375	0.431583060771995	33.5119238534128	2.58844477859177	1553.337565346
OUKA	2459901.28550323	2459901.21520388	14.4538673304252	0.441581964839892	33.2050375594978	2.57906846753101	1589.3482475367
OUKA	2459901.28552333	2459901.21520388	14.6083671524734	0.448195033931238	36.1483215373232	2.61180628800317	1613.09714432842
OUKA	2459901.28554407	2459901.21520388	14.7680133205229	0.458227136107969	36.7486771210998	2.62094648300925	1649.20831244978
OUKA	2459901.28560646	2459901.21520388	15.2494607010553	0.466271499871752	35.5013022607895	2.58681202485688	1678.2019377234
OUKA	2459901.28562675	2459901.21520388	15.4063480415242	0.473835578526797	33.4176451329141	2.60296297181257	1705.48071697876
OUKA	2459901.28564719	2459901.21520388	15.5644957553626	0.47361387512382	34.3910707050735	2.60727012313769	1704.66307092481
OUKA	2459901.28566752	2459901.21520388	15.7218995678855	0.487144426271404	32.9168641347162	2.62201570797446	1753.41098690195
OUKA	2459901.28572981	2459901.61008883	16.2040543643557	0.490166625809695	31.1637895798136	2.60109317059141	1764.32464674909
OUKA	2459901.28575035	2459901.21520388	16.3628445142096	0.499762472633671	34.4691666536241	2.59355616404276	1798.81468002573
OUKA	2459901.28577047	2459901.21520388	16.5183666288951	0.512730878478076	34.0479072409297	2.62545878660118	1845.51711467177
OUKA	2459901.28579172	2459901.21520388	16.6823706400451	0.520442066965879	37.5082288237646	2.63877077168572	1873.21595681014
OUKA	2459901.28585145	2459901.21520388	17.1417813012239	0.528096904170905	33.4518731499266	2.6784595765318	1900.85452918118
OUKA	2459901.28587076	2459901.21520388	17.2897486996097	0.532904645371823	34.4105632064813	2.60144181247825	1918.1480945075
OUKA	2459901.28589072	2459901.21520388	17.4421892246323	0.54192508769927	34.3538392442034	2.62443800653752	1950.62782470523
OUKA	2459901.28591118	2459901.21520388	17.5980412708437	0.545334068864848	34.4061675683195	2.62763554638301	1962.90113159264
OUKA	2459901.28593046	2459901.21520388	17.7444064886049	0.551974304034126	38.426796812122	2.64191958870204	1986.73590999802
SPM	2459896.04087101	2459896.01585391	53.4099995581472	0.147478596380109	27.0627597142434	0.311674440125744	530.232762712991
OUKA	2459899.72912781	2459900.03054689	21.3463111955428	0.432420255147729	42.3453371164276	2.04903914577314	1556.13687802467
OUKA	2459899.72929706	2459900.03054689	19.5826169263898	0.380476219852849	37.9656447062692	1.99349671509859	1369.18812586977
OUKA	2459899.72960024	2459900.03054689	16.5373298282991	0.329010927836972	38.724809742505	2.06854188371294	1183.80612422594
SPM	2459902.60392846	2459902.6631139	44.3949209091674	0.026412638636993	22.3733129061781	0.081401551423286	92.4158374273608
SPM	2459903.59200344	2459903.7161364	73.6850329309557	0.178067178356973	20.5842770008263	0.32474976042426	640.711269484325
SPM	2459903.59200955	2459903.7161364	73.7038856595191	0.108686064279977	13.8734778478355	0.198172200320743	391.023794138395
SPM	2459904.57932017	2459904.90078245	67.1306897837806	0.008926859872462	19.0960012023713	0.013615371892264	25.847822700668
SPM	2459905.56660346	2459905.88798447	61.0978186509727	0.048228963158245	1.71495433864508	0.095930255462385	173.615797527976
SPM	2459905.56661267	2459905.88798447	61.1151377948979	0.033809559016636	19.2736961816203	0.066390685548179	120.178712074788
WATEC	2459844.29507163	2459844.215335	51.0958527943679	0.068210570982027
WATEC	2459844.2950721	2459844.215335	51.1167666019552	0.071146702273145
WATEC	2459844.29507256	2459844.215335	51.1376906207801	0.072135680455022
WATEC	2459844.29507302	2459844.215335	51.1586248648407	0.071009155560402
WATEC	2459844.29507348	2459844.215335	51.1795693331597	0.070565255293131
WATEC	2459844.29507395	2459844.215335	51.2005240311624	0.078075337110338
WATEC	2459844.29507441	2459844.215335	51.2214889557109	0.075271013184043
WATEC	2459844.29507487	2459844.215335	51.2424641165038	0.071809693070882
WATEC	2459844.29507534	2459844.215335	51.2634495103846	0.072169133640104
WATEC	2459844.2950758	2459844.215335	51.2844451491943	0.07459652957558
WATEC	2459844.29507626	2459844.215335	51.3054510319068	0.074279283033884
WATEC	2459844.29507672	2459844.215335	51.3264671617644	0.075724665892816
WATEC	2459844.29507719	2459844.215335	51.3474935398699	0.07331503574402
WATEC	2459844.29507765	2459844.215335	51.3685301759125	0.071280424288466
WATEC	2459844.29507811	2459844.215335	51.3895770666728	0.07185790760219
WATEC	2459844.29507858	2459844.215335	51.4106342132164	0.074251508832578
WATEC	2459844.29507904	2459844.215335	51.4317016295358	0.067122963781974
WATEC	2459844.2950795	2459844.215335	51.4527793080708	0.074595227101138
WATEC	2459844.29507997	2459844.215335	51.473867258494	0.07628299086117
WATEC	2459844.29508043	2459844.215335	51.4949654796925	0.07594731821968
WATEC	2459844.29508089	2459844.215335	51.5160739813302	0.079560754161994
WATEC	2459844.29508135	2459844.215335	51.5371927579656	0.075075975456744
WATEC	2459844.29508182	2459844.215335	51.5583218170939	0.074822473706396
WATEC	2459844.29508228	2459844.215335	51.5794611662058	0.072222968826427
WATEC	2459844.29508274	2459844.215335	51.6006107976686	0.074078362828523
WATEC	2459844.29508321	2459844.215335	51.6217707276129	0.072976694655891
WATEC	2459844.29508367	2459844.215335	51.6429409483749	0.072443769397411
WATEC	2459844.29508413	2459844.215335	51.6641214674312	0.075412922372639
WATEC	2459844.29508459	2459844.215335	51.6853122922535	0.07697198381024
WATEC	2459844.29508506	2459844.215335	51.7065134173096	0.071993259969374
WATEC	2459844.29508552	2459844.215335	51.7277248543944	0.071646466068253
WATEC	2459844.29508598	2459844.215335	51.7489465957867	0.074593520770282
WATEC	2459844.29508645	2459844.215335	51.7701786576138	0.075656166674908
WATEC	2459844.29508691	2459844.215335	51.7914210321329	0.074420539460294
WATEC	2459844.29508737	2459844.215335	51.8126737246074	0.072560789313077
WATEC	2459844.29508784	2459844.215335	51.833936749001	0.074563906253124
WATEC	2459844.2950883	2459844.215335	51.8552100931824	0.072231772199513
WATEC	2459844.29508876	2459844.215335	51.8764937689253	0.074727170837606
WATEC	2459844.29508922	2459844.215335	51.8977877749525	0.071501216732365
WATEC	2459844.29508969	2459844.215335	51.9190921186811	0.077109543288033
WATEC	2459844.29509015	2459844.215335	51.940406803173	0.075579666780876
WATEC	2459844.29509061	2459844.215335	51.9617318205769	0.076091432004167
WATEC	2459844.29509108	2459844.215335	51.9830671957385	0.07553171748056
WATEC	2459844.29509154	2459844.215335	52.0044129077089	0.075326164775378
WATEC	2459844.295092	2459844.215335	52.0257689769675	0.074451789428867
WATEC	2459844.29509247	2459844.215335	52.0471353934402	0.074074167101933
WATEC	2459844.29509293	2459844.215335	52.0685121710608	0.074938875062001
WATEC	2459844.29509339	2459844.215335	52.0898993084696	0.074387473244217
WATEC	2459844.29509385	2459844.215335	52.1112968064779	0.076039699985175
WATEC	2459844.29509432	2459844.215335	52.132704674649	0.072600946115819
WATEC	2459844.29509478	2459844.215335	52.1541229072091	0.077997801462402
WATEC	2459844.29509524	2459844.215335	52.1755515158972	0.074494495327113
WATEC	2459844.29509571	2459844.215335	52.1969904927317	0.078979055357205
WATEC	2459844.29509617	2459844.215335	52.2184398516345	0.075198325134705
WATEC	2459844.29509663	2459844.215335	52.2398995911804	0.076876695907349
WATEC	2459844.2950971	2459844.215335	52.2613697121259	0.074440730834973
WATEC	2459844.29509756	2459844.215335	52.2828502218003	0.07242623304188
WATEC	2459844.29509802	2459844.215335	52.3043411187475	0.073160329510525
WATEC	2459844.29509848	2459844.215335	52.325842410295	0.073531968284374
WATEC	2459844.29509895	2459844.215335	52.3473540971592	0.077134307348005
WATEC	2459844.29509941	2459844.215335	52.3688761800546	0.076889783539829
WATEC	2459844.29509987	2459844.215335	52.3904086684969	0.076113486667941
WATEC	2459844.29510034	2459844.215335	52.4119515565712	0.072502363579101
WATEC	2459844.2951008	2459844.215335	52.4335048537747	0.077283005959894
WATEC	2459844.29510126	2459844.215335	52.4550685585869	0.07852886655609
WATEC	2459844.29510172	2459844.215335	52.4766426804978	0.076673547049561
WATEC	2459844.29510219	2459844.215335	52.4982272135525	0.079117485413317
WATEC	2459844.29510265	2459844.215335	52.519822165022	0.076593301377922
WATEC	2459844.29510311	2459844.215335	52.5414275443864	0.069411573415252
WATEC	2459844.29510358	2459844.215335	52.5630433368187	0.076617449603185
WATEC	2459844.29510404	2459844.215335	52.5846695628348	0.078156652243947
WATEC	2459844.2951045	2459844.215335	52.6063062186329	0.077750785677376
WATEC	2459844.29510497	2459844.215335	52.6279533070375	0.075089590359124
WATEC	2459844.29510543	2459844.215335	52.6496108308647	0.073134227785883
WATEC	2459844.29510589	2459844.215335	52.6712787929192	0.077367374189478
WATEC	2459844.29510635	2459844.215335	52.692957198218	0.08272801312004
WATEC	2459844.29510682	2459844.215335	52.7146460406835	0.071250025105492
WATEC	2459844.29510728	2459844.215335	52.7363453319665	0.078305043336028
WATEC	2459844.29510774	2459844.215335	52.7580550748463	0.079186789073422
WATEC	2459844.29510821	2459844.215335	52.7797752676492	0.074042589041438
WATEC	2459844.29510867	2459844.215335	52.8015059198038	0.077665639674225
WATEC	2459844.29510913	2459844.215335	52.8232470273939	0.078827619085218
WATEC	2459844.29510959	2459844.215335	52.8449985953931	0.073299281092876
WATEC	2459844.29511006	2459844.215335	52.866760624299	0.076390332728592
WATEC	2459844.29511052	2459844.215335	52.8885331190754	0.079542204686653
WATEC	2459844.29511098	2459844.215335	52.9103160846658	0.075099046389941
WATEC	2459844.29511145	2459844.215335	52.9321095193282	0.073079779602515
WATEC	2459844.29511191	2459844.215335	52.9539134302278	0.080596455717642
WATEC	2459844.29511237	2459844.215335	52.9757278200556	0.079263654669617
WATEC	2459844.29511284	2459844.215335	52.9975526825835	0.079387326126846
WATEC	2459844.2951133	2459844.215335	53.0193880338741	0.075993796728532
WATEC	2459844.29511376	2459844.215335	53.0412338676785	0.078784833172084
WATEC	2459844.29511422	2459844.215335	53.0630901866567	0.076778724641517
WATEC	2459844.29511469	2459844.215335	53.0849569956938	0.079568391903826
WATEC	2459844.29511515	2459844.215335	53.1068343019147	0.079122094369682
WATEC	2459844.29511561	2459844.215335	53.1287220967728	0.078400870530281
WATEC	2459844.29511608	2459844.215335	53.1506203940885	0.076035203673164
WATEC	2459844.29511654	2459844.215335	53.1725291942464	0.078678331386217
WATEC	2459844.295117	2459844.215335	53.1944484931456	0.079356368604627
WATEC	2459844.29511747	2459844.215335	53.2163783001097	0.077276991626758
WATEC	2459844.29511793	2459844.215335	53.2383186154974	0.078072453450754
WATEC	2459844.29511839	2459844.215335	53.2602694374084	0.073752413792271
WATEC	2459844.29511885	2459844.215335	53.2822307796484	0.078224470996331
WATEC	2459844.29511932	2459844.215335	53.3042026335642	0.076972915601185
WATEC	2459844.29511978	2459844.215335	53.3261850084592	0.079651424746755
WATEC	2459844.29512024	2459844.215335	53.3481779046417	0.080341214372469
WATEC	2459844.29512071	2459844.215335	53.3701813246603	0.078614263818917
WATEC	2459844.29512117	2459844.215335	53.392195271055	0.078989734909432
WATEC	2459844.29512163	2459844.215335	53.4142197418517	0.079341930361989
WATEC	2459844.2951221	2459844.215335	53.4362547508354	0.078582609570226
WATEC	2459844.29512256	2459844.215335	53.4583002869972	0.079914832074329
WATEC	2459844.29512302	2459844.215335	53.4803563686272	0.077672307999124
WATEC	2459844.29512348	2459844.215335	53.5024229824292	0.077443322680985
WATEC	2459844.29512395	2459844.215335	53.5245001399254	0.075400491498644
WATEC	2459844.29512441	2459844.215335	53.5465878390682	0.076668138210038
WATEC	2459844.29512487	2459844.215335	53.5686860845914	0.083331858983582
WATEC	2459844.29512534	2459844.215335	53.590794883482	0.080163671370227
WATEC	2459844.2951258	2459844.215335	53.6129142268784	0.077707936669434
WATEC	2459844.29512626	2459844.215335	53.6350441330663	0.076141681884995
WATEC	2459844.29512672	2459844.215335	53.6571845886431	0.07874536635089
WATEC	2459844.29512719	2459844.215335	53.679335602819	0.079486744031376
WATEC	2459844.29512765	2459844.215335	53.7014971802804	0.077470631050362
WATEC	2459844.29512811	2459844.215335	53.723669318905	0.074071881854268
WATEC	2459844.29512858	2459844.215335	53.7458520278937	0.077357044399301
WATEC	2459844.29512904	2459844.215335	53.7680452982986	0.079707501803222
WATEC	2459844.2951295	2459844.215335	53.7902491483877	0.080933434028545
WATEC	2459844.29512997	2459844.215335	53.8124635669134	0.078041193189721
WATEC	2459844.29513043	2459844.215335	53.8346885539632	0.076721182978244
WATEC	2459844.29513089	2459844.215335	53.8569241300778	0.077318538305369
WATEC	2459844.29513135	2459844.215335	53.8791702771392	0.078104810982475
WATEC	2459844.29513182	2459844.215335	53.9014270111298	0.077396056881221
WATEC	2459844.29513228	2459844.215335	53.923694327556	0.077490922701384
WATEC	2459844.29513274	2459844.215335	53.9459722332936	0.076511147634629
WATEC	2459844.29513321	2459844.215335	53.9682607306485	0.081600282537533
WATEC	2459844.29513367	2459844.215335	53.990559815087	0.078481243649799
WATEC	2459844.29513413	2459844.215335	54.012869498024	0.081195747311708
WATEC	2459844.2951346	2459844.215335	54.0351897703304	0.075367763786813
WATEC	2459844.29513506	2459844.215335	54.0575206479781	0.077249065980514
WATEC	2459844.29513552	2459844.215335	54.0798621195278	0.077100101089525
WATEC	2459844.29513598	2459844.215335	54.1022141986563	0.082428174295635
WATEC	2459844.29513645	2459844.215335	54.1245768807576	0.07726682538894
WATEC	2459844.29513691	2459844.215335	54.1469501749284	0.079122083842395
WATEC	2459844.29513737	2459844.215335	54.1693340788237	0.076280140590376
WATEC	2459844.29513784	2459844.215335	54.1917285877909	0.081728903786869
WATEC	2459844.2951383	2459844.215335	54.2141337177747	0.081403025863162
WATEC	2459844.29513876	2459844.215335	54.2365494572359	0.07850634014343
WATEC	2459844.29513922	2459844.215335	54.2589758175254	0.079254938924947
WATEC	2459844.29513969	2459844.215335	54.2814128008276	0.075298927220892
WATEC	2459844.29514015	2459844.215335	54.3038604093148	0.080570074179267
WATEC	2459844.29514061	2459844.215335	54.3263186405618	0.084271839488757
WATEC	2459844.29514108	2459844.215335	54.3487874967154	0.078996028505346
WATEC	2459844.29514154	2459844.215335	54.3712669822106	0.076265642077698
WATEC	2459844.295142	2459844.215335	54.3937571037856	0.073645189603828
WATEC	2459844.29514246	2459844.215335	54.4162578520663	0.075696343579439
WATEC	2459844.29514293	2459844.215335	54.4387692406658	0.078511064674965
WATEC	2459844.29514339	2459844.215335	54.4612912670864	0.079324310670115
WATEC	2459844.29514385	2459844.215335	54.4838239357306	0.075707521081919
WATEC	2459844.29514432	2459844.215335	54.5063672417662	0.081324855311374
WATEC	2459844.29530495	2459844.215335	62.978388525069	0.093539650863657
WATEC	2459844.29530542	2459844.215335	63.0046772493183	0.087460862442574
WATEC	2459844.29530588	2459844.215335	63.0309765669242	0.095374867366954
WATEC	2459844.29530634	2459844.215335	63.0572864830893	0.090405080357997
WATEC	2459844.29530681	2459844.215335	63.0836069841421	0.09150797886048
WATEC	2459844.29530727	2459844.215335	63.1099380752388	0.093223301807492
WATEC	2459844.29530773	2459844.215335	63.1362797480619	0.092006317233526
WATEC	2459844.29530819	2459844.215335	63.1626319996481	0.091651629327476
WATEC	2459844.29530866	2459844.215335	63.1889948405048	0.090263705536558
WATEC	2459844.29530912	2459844.215335	63.2153682487683	0.090304713826299
WATEC	2459844.29530958	2459844.215335	63.2417522322127	0.088875025854688
WATEC	2459844.29531005	2459844.215335	63.2681467851066	0.091461889178711
WATEC	2459844.29531051	2459844.215335	63.2945518989969	0.094838467953167
WATEC	2459844.29531097	2459844.215335	63.3209675843308	0.09178070385865
WATEC	2459844.29531144	2459844.215335	63.3473938218005	0.092865233619328
WATEC	2459844.2953119	2459844.215335	63.3738306272238	0.095051903758851
WATEC	2459844.29531236	2459844.215335	63.4002779785513	0.092490009104785
WATEC	2459844.29531282	2459844.215335	63.4267358834527	0.092118734103844
WATEC	2459844.29531329	2459844.215335	63.4532043360618	0.092565290558353
WATEC	2459844.29531375	2459844.215335	63.479683330489	0.091025912971905
WATEC	2459844.29531421	2459844.215335	63.5061728689488	0.09306501723339
WATEC	2459844.29531468	2459844.215335	63.532672942797	0.094414664340024
WATEC	2459844.29531514	2459844.215335	63.5591835596489	0.089027721691696
WATEC	2459844.2953156	2459844.215335	63.5857046945405	0.095240577195206
WATEC	2459844.29531606	2459844.215335	63.612236371327	0.090851413646857
WATEC	2459844.29531653	2459844.215335	63.6387785650028	0.094840204338597
WATEC	2459844.29531699	2459844.215335	63.6653312776733	0.094469737487504
WATEC	2459844.29531745	2459844.215335	63.6918945168749	0.090855435016887
WATEC	2459844.29531792	2459844.215335	63.7184682656652	0.090391757811269
WATEC	2459844.29531838	2459844.215335	63.7450525288261	0.093438648015258
WATEC	2459844.29531884	2459844.215335	63.771647300246	0.095123122222175
WATEC	2459844.29531931	2459844.215335	63.7982525737923	0.089274522958846
WATEC	2459844.29531977	2459844.215335	63.8248683541996	0.094018938883655
WATEC	2459844.29532023	2459844.215335	63.8514946243965	0.093396172673906
WATEC	2459844.29532069	2459844.215335	63.8781313972634	0.097153074082021
WATEC	2459844.29532116	2459844.215335	63.9047786556809	0.092855211061686
WATEC	2459844.29532162	2459844.215335	63.9314364043199	0.095403832209552
WATEC	2459844.29532208	2459844.215335	63.9581046341996	0.09033184475436
WATEC	2459844.29532255	2459844.215335	63.9847833472268	0.089777350462941
WATEC	2459844.29532301	2459844.215335	64.0114725398353	0.092345958501348
WATEC	2459844.29532347	2459844.215335	64.0381721975162	0.091513912701836
WATEC	2459844.29532394	2459844.215335	64.0648823330501	0.091455833872334
WATEC	2459844.2953244	2459844.215335	64.0916029264182	0.098786631545455
WATEC	2459844.29532486	2459844.215335	64.1183339903766	0.091735057081248
WATEC	2459844.29532532	2459844.215335	64.1450755075835	0.095477989850417
WATEC	2459844.29532579	2459844.215335	64.171827485304	0.092607051768721
WATEC	2459844.29532625	2459844.215335	64.1985899116196	0.091035884974183
WATEC	2459844.29532671	2459844.215335	64.2253627800706	0.09331358379259
WATEC	2459844.29532718	2459844.215335	64.2521461006028	0.09470553559992
WATEC	2459844.29532764	2459844.215335	64.2789398530179	0.09135959157257
WATEC	2459844.2953281	2459844.215335	64.305744047236	0.095933359639315
WATEC	2459844.29532856	2459844.215335	64.3325586739704	0.099201821685091
WATEC	2459844.29532903	2459844.215335	64.3593837266552	0.093690435072885
WATEC	2459844.29532949	2459844.215335	64.3862192124313	0.093763858335297
WATEC	2459844.29532995	2459844.215335	64.4130651109638	0.093635249439934
WATEC	2459844.29533042	2459844.215335	64.4399214293506	0.094884406900959
WATEC	2459844.29533088	2459844.215335	64.4667881582016	0.089985601075971
WATEC	2459844.29533134	2459844.215335	64.4936652963357	0.095303845136045
WATEC	2459844.29533181	2459844.215335	64.5205528425638	0.095598279847172
WATEC	2459844.29533227	2459844.215335	64.5474507874266	0.093676296026172
WATEC	2459844.29533273	2459844.215335	64.5743591379512	0.094176545509743
WATEC	2459844.29533319	2459844.215335	64.6012778708658	0.093127732685
WATEC	2459844.29533366	2459844.215335	64.6282069986684	0.093027130572241
WATEC	2459844.29533412	2459844.215335	64.6551465118147	0.093701185158499
WATEC	2459844.29533458	2459844.215335	64.6820964034817	0.0958633875223
WATEC	2459844.29533505	2459844.215335	64.7090566751078	0.094109036650879
WATEC	2459844.29533551	2459844.215335	64.7360273170725	0.092304517600185
WATEC	2459844.29533597	2459844.215335	64.7630083307714	0.093929728948881
WATEC	2459844.29533644	2459844.215335	64.7899997093137	0.09362333944096
WATEC	2459844.2953369	2459844.215335	64.8170014485274	0.091610036344938
WATEC	2459844.29533736	2459844.215335	64.8440135442357	0.094963945614986
WATEC	2459844.29533782	2459844.215335	64.8710359894715	0.097538152590849
WATEC	2459844.29533829	2459844.215335	64.8980687855426	0.093183943421042
WATEC	2459844.29533875	2459844.215335	64.9251119226779	0.09498972312123
WATEC	2459844.29533921	2459844.215335	64.9521654021479	0.095320352200191
WATEC	2459844.29533968	2459844.215335	64.9792292141341	0.094007413934907
WATEC	2459844.29534014	2459844.215335	65.0063033626411	0.091001493644441
WATEC	2459844.2953406	2459844.215335	65.0333878322673	0.097302158409971
WATEC	2459844.29534106	2459844.215335	65.0604826269844	0.092907365859975
WATEC	2459844.29534153	2459844.215335	65.0875877396564	0.094300477174359
WATEC	2459844.29534199	2459844.215335	65.1147031658994	0.096138890309343
WATEC	2459844.29534245	2459844.215335	65.1418288929809	0.08905379162881
WATEC	2459844.29534292	2459844.215335	65.1689649386813	0.094474327828025
WATEC	2459844.29534338	2459844.215335	65.1961112791347	0.099387936217182
WATEC	2459844.29534384	2459844.215335	65.2232679154218	0.099351904650624
WATEC	2459844.29534431	2459844.215335	65.250434840272	0.09596500122191
WATEC	2459844.29534477	2459844.215335	65.2776120547462	0.094081870363172
WATEC	2459844.29534523	2459844.215335	65.304799548754	0.097497710866668
WATEC	2459844.29534569	2459844.215335	65.3319973205291	0.092747147044748
WATEC	2459844.29534616	2459844.215335	65.3592053710714	0.094343634442222
WATEC	2459844.29534662	2459844.215335	65.3864236818737	0.098652076070586
WATEC	2459844.29534708	2459844.215335	65.4136522678274	0.097401375477216
WATEC	2459844.29534755	2459844.215335	65.440891104797	0.097504026020947
WATEC	2459844.29534801	2459844.215335	65.4681401964948	0.094180075696371
WATEC	2459844.29534847	2459844.215335	65.4953995410359	0.096407064403106
WATEC	2459844.29534894	2459844.215335	65.5226691281523	0.100579082015708
WATEC	2459844.2953494	2459844.215335	65.5499489587172	0.097455045672532
WATEC	2459844.29534986	2459844.215335	65.5772390224156	0.095513322928346
WATEC	2459844.29535032	2459844.215335	65.6045393256615	0.094664602378136
WATEC	2459844.29535079	2459844.215335	65.6318498469268	0.095052822750078
WATEC	2459844.29535125	2459844.215335	65.6591705869992	0.095157402926492
WATEC	2459844.29535171	2459844.215335	65.6865015522514	0.095712756516115
WATEC	2459844.29535218	2459844.215335	65.7138427238619	0.095422095856435
WATEC	2459844.29535264	2459844.215335	65.7411941053637	0.09549603947945
WATEC	2459844.2953531	2459844.215335	65.7685556862919	0.099162979423218
WATEC	2459844.29535356	2459844.215335	65.795927472949	0.093782888477837
WATEC	2459844.29535403	2459844.215335	65.8233094436043	0.099841974978686
WATEC	2459844.29535449	2459844.215335	65.8507015989255	0.095187435460925
WATEC	2459844.29535495	2459844.215335	65.8781039479625	0.096746653720372
WATEC	2459844.29535542	2459844.215335	65.9055164633119	0.097475434083449
WATEC	2459844.29535588	2459844.215335	65.9329391567896	0.101372242520597
WATEC	2459844.29535634	2459844.215335	65.9603720149629	0.096649172669811
WATEC	2459844.29535681	2459844.215335	65.9878150384008	0.094853176099665
WATEC	2459844.29535727	2459844.215335	66.0152682220405	0.095775446796153
WATEC	2459844.29535773	2459844.215335	66.0427315523725	0.099310296298159
WATEC	2459844.29535819	2459844.215335	66.0702050355202	0.098811322354145
WATEC	2459844.29535866	2459844.215335	66.0976886523095	0.096777293443563
WATEC	2459844.29535912	2459844.215335	66.1251824144596	0.096243614516081
WATEC	2459844.29535958	2459844.215335	66.152686299927	0.095726752909624
WATEC	2459844.29536005	2459844.215335	66.1802003147646	0.093968818299424
WATEC	2459844.29536051	2459844.215335	66.2077244537764	0.091736823082529
WATEC	2459844.29536097	2459844.215335	66.2352587117258	0.099210204131702
WATEC	2459844.29536144	2459844.215335	66.2628030777225	0.093260626601169
WATEC	2459844.2953619	2459844.215335	66.2903575464987	0.098882070135026
WATEC	2459844.29536236	2459844.215335	66.3179221155626	0.093093922514958
WATEC	2459844.29536282	2459844.215335	66.3454967824287	0.100782882092128
WATEC	2459844.29545356	2459844.215335	71.9368749050167	0.10296128313533
WATEC	2459844.29545403	2459844.215335	71.9663063786787	0.100883006098342
WATEC	2459844.29545449	2459844.215335	71.9957464588205	0.10125547851378
WATEC	2459844.29545495	2459844.215335	72.0251951357053	0.104813104883551
WATEC	2459844.29545542	2459844.215335	72.0546524146399	0.101281034469376
WATEC	2459844.29545588	2459844.215335	72.0841182677611	0.102105730531102
WATEC	2459844.29545634	2459844.215335	72.1135926882681	0.103775894790813
WATEC	2459844.29545681	2459844.215335	72.1430756723706	0.097485952489433
WATEC	2459844.29545727	2459844.215335	72.1725672011577	0.105268866095182
WATEC	2459844.29545773	2459844.215335	72.2020672798539	0.102240976735003
WATEC	2459844.29545819	2459844.215335	72.2315758804432	0.09920650316265
WATEC	2459844.29545866	2459844.215335	72.2610930141478	0.1035811956246
WATEC	2459844.29545912	2459844.215335	72.2906186529077	0.101924336838569
WATEC	2459844.29545958	2459844.215335	72.3201527897667	0.099051266709012
WATEC	2459844.29546005	2459844.215335	72.3496954207883	0.101327187268007
WATEC	2459844.29546051	2459844.215335	72.3792465299179	0.099915789108065
WATEC	2459844.29546097	2459844.215335	72.4088061131695	0.099908134142226
WATEC	2459844.29546144	2459844.215335	72.4383741514078	0.104164943391071
WATEC	2459844.2954619	2459844.215335	72.4679506557497	0.101285576998674
WATEC	2459844.29546236	2459844.215335	72.4975355858182	0.100360686726883
WATEC	2459844.29546282	2459844.215335	72.527128952685	0.102620012217423
WATEC	2459844.29546329	2459844.215335	72.5567307401513	0.102291546677452
WATEC	2459844.29546375	2459844.215335	72.5863409319774	0.102533354455666
WATEC	2459844.29546421	2459844.215335	72.6159595331408	0.103047592873714
WATEC	2459844.29546468	2459844.215335	72.6455865182686	0.102465292694311
WATEC	2459844.29546514	2459844.215335	72.675221886217	0.105664586484763
WATEC	2459844.2954656	2459844.215335	72.7048656267286	0.103225596291551
WATEC	2459844.29546606	2459844.215335	72.7345177173937	0.10193713340773
WATEC	2459844.29546653	2459844.215335	72.7641781630783	0.1015680424022
WATEC	2459844.29546699	2459844.215335	72.7938469443446	0.103975111323132
WATEC	2459844.29546745	2459844.215335	72.8235240599672	0.105426241170444
WATEC	2459844.29546792	2459844.215335	72.8532094874169	0.104082235062309
WATEC	2459844.29546838	2459844.215335	72.8829032254203	0.101729724363475
WATEC	2459844.29546884	2459844.215335	72.91260526356	0.10152103181226
WATEC	2459844.29546931	2459844.215335	72.9423155792377	0.101949268269905
WATEC	2459844.29546977	2459844.215335	72.9720341802391	0.102686788041684
WATEC	2459844.29547023	2459844.215335	73.001761037827	0.100233061030738
WATEC	2459844.29547069	2459844.215335	73.0314961597606	0.103343750368426
WATEC	2459844.29547116	2459844.215335	73.0612395172396	0.101641947001261
WATEC	2459844.29547162	2459844.215335	73.0909911149444	0.101884143224696
WATEC	2459844.29547208	2459844.215335	73.1207509392594	0.108085783267224
WATEC	2459844.29547255	2459844.215335	73.1505189704411	0.107215893690043
WATEC	2459844.29547301	2459844.215335	73.1802952100721	0.105482682186258
WATEC	2459844.29547347	2459844.215335	73.2100796322696	0.102668481163561
WATEC	2459844.29547393	2459844.215335	73.239872244654	0.104559424804897
WATEC	2459844.2954744	2459844.215335	73.2696730182611	0.103886327717758
WATEC	2459844.29547486	2459844.215335	73.2994819576176	0.105054954819346
WATEC	2459844.29547532	2459844.215335	73.3292990428536	0.10324339134232
WATEC	2459844.29547579	2459844.215335	73.3591242693155	0.104026170296638
WATEC	2459844.29547625	2459844.215335	73.388957629285	0.107106843163321
WATEC	2459844.29547671	2459844.215335	73.4187990967017	0.10353899166516
WATEC	2459844.29547718	2459844.215335	73.4486486729594	0.103205578561443
WATEC	2459844.29547764	2459844.215335	73.4785063411124	0.105034916318222
WATEC	2459844.2954781	2459844.215335	73.5083720933374	0.105912835958906
WATEC	2459844.29547856	2459844.215335	73.5382459187662	0.106301461376661
WATEC	2459844.29547903	2459844.215335	73.5681278095383	0.10492640146969
WATEC	2459844.29547949	2459844.215335	73.5980177577947	0.101895170084064
WATEC	2459844.29547995	2459844.215335	73.6279157342192	0.105283880113535
WATEC	2459844.29548042	2459844.215335	73.6578217461949	0.102331163563983
WATEC	2459844.29548088	2459844.215335	73.687735776608	0.10498718752684
WATEC	2459844.29548134	2459844.215335	73.7176578113781	0.106597835128702
WATEC	2459844.29548181	2459844.215335	73.7475878486523	0.1061385668024
WATEC	2459844.29548227	2459844.215335	73.777525862044	0.103659798781768
WATEC	2459844.29548273	2459844.215335	73.8074718619253	0.103331698122968
WATEC	2459844.29548319	2459844.215335	73.8374258126657	0.102962314744389
WATEC	2459844.29548366	2459844.215335	73.8673877215257	0.106969399317406
WATEC	2459844.29548412	2459844.215335	73.8973575712239	0.103176284474888
WATEC	2459844.29548458	2459844.215335	73.9273353475173	0.103418375032069
WATEC	2459844.29548505	2459844.215335	73.9573210484113	0.102498425131055
WATEC	2459844.29548551	2459844.215335	73.9873146473514	0.105801857363792
WATEC	2459844.29548597	2459844.215335	74.0173161422969	0.104439618927052
WATEC	2459844.29548644	2459844.215335	74.0473255342693	0.104891482732569
WATEC	2459844.2954869	2459844.215335	74.0773427935645	0.102225902742715
WATEC	2459844.29548736	2459844.215335	74.1073679119371	0.105766440442814
WATEC	2459844.29548782	2459844.215335	74.1374008842078	0.106047841091367
WATEC	2459844.29548829	2459844.215335	74.1674416990309	0.104447645658712
WATEC	2459844.29548875	2459844.215335	74.1974903327247	0.107862838596398
WATEC	2459844.29548921	2459844.215335	74.2275467831215	0.106376725838953
WATEC	2459844.29548968	2459844.215335	74.2576110480401	0.106356837771788
WATEC	2459844.29549014	2459844.215335	74.2876831068097	0.10639680731427
WATEC	2459844.2954906	2459844.215335	74.3177629418055	0.106017136325637
WATEC	2459844.29549106	2459844.215335	74.3478505507875	0.107164440283798
WATEC	2459844.29549153	2459844.215335	74.3779459160921	0.105544293338843
WATEC	2459844.29549199	2459844.215335	74.4080490323476	0.104050689669036
WATEC	2459844.29549245	2459844.215335	74.4381598849275	0.10456698137903
WATEC	2459844.29549292	2459844.215335	74.468278462263	0.103363348783591
WATEC	2459847.32567343	2459847.309131	33.7209159554918	0.035156723311934
WATEC	2459847.32567389	2459847.309131	33.7331453680499	0.033183339388211
WATEC	2459847.32567435	2459847.309131	33.745380365877	0.031582780891779
WATEC	2459847.32567481	2459847.309131	33.7576209598715	0.040593379211796
WATEC	2459847.32567528	2459847.309131	33.7698671484031	0.026417806481366
WATEC	2459847.32567574	2459847.309131	33.7821189348538	0.035885146699402
WATEC	2459847.3256762	2459847.309131	33.7943763251189	0.031102201763683
WATEC	2459847.32567667	2459847.309131	33.8066393200746	0.040028531121265
WATEC	2459847.32567713	2459847.309131	33.8189079268786	0.03948575606415
WATEC	2459847.32567759	2459847.309131	33.8311821426375	0.031947271070873
WATEC	2459847.32567806	2459847.309131	33.8434619782865	0.04230416349733
WATEC	2459847.32567898	2459847.309131	33.8680385077394	0.030573657001233
WATEC	2459847.32567944	2459847.309131	33.880335210851	0.035042437205269
WATEC	2459847.32567991	2459847.309131	33.8926375424042	0.035992495098019
WATEC	2459847.32568037	2459847.309131	33.9049455095782	0.033017926911148
WATEC	2459847.32568083	2459847.309131	33.9172591094735	0.029314124050716
WATEC	2459847.3256813	2459847.309131	33.9295783530578	0.037597279598885
WATEC	2459847.32568176	2459847.309131	33.9419032361663	0.034690415246332
WATEC	2459847.32568222	2459847.309131	33.9542337697778	0.037706024985445
WATEC	2459847.32568269	2459847.309131	33.9665699522529	0.035324341164683
WATEC	2459847.32568315	2459847.309131	33.9789117869976	0.037188501250062
WATEC	2459847.32568361	2459847.309131	33.9912592812146	0.036747004469651
WATEC	2459847.32568407	2459847.309131	34.003612433261	0.038593082240201
WATEC	2459847.32568454	2459847.309131	34.0159712490779	0.032009517254246
WATEC	2459847.325685	2459847.309131	34.0283357320812	0.036163776412094
WATEC	2459847.32568546	2459847.309131	34.040705886955	0.036785946406627
WATEC	2459847.32568593	2459847.309131	34.0530817158527	0.029582667810352
WATEC	2459847.32568639	2459847.309131	34.0654632221953	0.031600308260825
WATEC	2459847.32568685	2459847.309131	34.077850410673	0.036069985233154
WATEC	2459847.32568731	2459847.309131	34.0902432809023	0.03464145572263
WATEC	2459847.32568778	2459847.309131	34.102641838847	0.035959950168656
WATEC	2459847.32568824	2459847.309131	34.1150460892023	0.035669879462922
WATEC	2459847.3256887	2459847.309131	34.1274560328575	0.031698867615927
WATEC	2459847.32568917	2459847.309131	34.1398716770553	0.031950313499664
WATEC	2459847.32568963	2459847.309131	34.1522930201419	0.035196026356377
WATEC	2459847.32569009	2459847.309131	34.1647200706364	0.030406095575846
WATEC	2459847.32569056	2459847.309131	34.1771528256131	0.030549330982451
WATEC	2459847.32569102	2459847.309131	34.1895912948701	0.03489059979679
WATEC	2459847.32569148	2459847.309131	34.2020354793004	0.039208613936359
WATEC	2459847.32569194	2459847.309131	34.2144853810693	0.032647205118922
WATEC	2459847.32569241	2459847.309131	34.2269410074422	0.036693300035771
WATEC	2459847.32569287	2459847.309131	34.2394023567594	0.032013754229085
WATEC	2459847.32569333	2459847.309131	34.2518694350157	0.031609018305122
WATEC	2459847.3256938	2459847.309131	34.2643422469338	0.034911032050007
WATEC	2459847.32569426	2459847.309131	34.2768207946843	0.034390551552482
WATEC	2459847.32569472	2459847.309131	34.2893050817165	0.031386248444138
WATEC	2459847.32569518	2459847.309131	34.3017951102012	0.033899351754344
WATEC	2459847.32569565	2459847.309131	34.3142908861481	0.042640941065135
WATEC	2459847.32569611	2459847.309131	34.3267924117308	0.030119385431571
WATEC	2459847.32569657	2459847.309131	34.3392996878446	0.04069095695779
WATEC	2459847.32569704	2459847.309131	34.3518127243468	0.037452101762111
WATEC	2459847.32569796	2459847.309131	34.3768560769853	0.034506660478477
WATEC	2459847.32569843	2459847.309131	34.3893864026045	0.041000572837544
WATEC	2459847.32569889	2459847.309131	34.4019224973286	0.033912115060449
WATEC	2459847.32569935	2459847.309131	34.4144643671881	0.034008741119007
WATEC	2459847.32569981	2459847.309131	34.4270120143681	0.033643643535223
WATEC	2459847.32570028	2459847.309131	34.4395654436174	0.035000462512497
WATEC	2459847.32570074	2459847.309131	34.4521246545509	0.034073790314563
WATEC	2459847.3257012	2459847.309131	34.4646896544951	0.034859621456117
WATEC	2459847.32570167	2459847.309131	34.4772604443474	0.042010344598639
WATEC	2459847.32570213	2459847.309131	34.4898370288697	0.036909951135298
WATEC	2459847.32570259	2459847.309131	34.5024194128231	0.039030963326351
WATEC	2459847.32570306	2459847.309131	34.5150075983973	0.031013924985785
WATEC	2459847.32570352	2459847.309131	34.5276015903607	0.031970426363513
WATEC	2459847.32570398	2459847.309131	34.540201388322	0.035015171092249
WATEC	2459847.32570444	2459847.309131	34.5528069996329	0.038120369830474
WATEC	2459847.32570491	2459847.309131	34.5654184251931	0.034089906906675
WATEC	2459847.32570537	2459847.309131	34.5780356684869	0.062177409127758
WATEC	2459847.32570583	2459847.309131	34.5906587381659	0.03442587510254
WATEC	2459847.3257063	2459847.309131	34.6032876312577	0.038393671029675
WATEC	2459847.32570676	2459847.309131	34.6159223564229	0.033605739686621
WATEC	2459847.32570722	2459847.309131	34.6285629132706	0.032992127452452
WATEC	2459847.32570769	2459847.309131	34.6412093039968	0.034393630067913
WATEC	2459847.32570815	2459847.309131	34.6538615385677	0.031045744379508
WATEC	2459847.32570861	2459847.309131	34.666519612708	0.038607110256412
WATEC	2459847.32570907	2459847.309131	34.6791835376864	0.031504334791201
WATEC	2459847.32570954	2459847.309131	34.6918533105218	0.032519184148405
WATEC	2459847.32571	2459847.309131	34.7045289398979	0.031810506535917
WATEC	2459847.32571046	2459847.309131	34.7172104254265	0.035042745501639
WATEC	2459847.32571093	2459847.309131	34.729897770606	0.032130623088901
WATEC	2459847.32571139	2459847.309131	34.742590981539	0.034321325493359
WATEC	2459847.32571185	2459847.309131	34.7552900578301	0.033768747319127
WATEC	2459847.32571231	2459847.309131	34.7679950107878	0.036402881972119
WATEC	2459847.32571278	2459847.309131	34.7807058322145	0.037929635015995
WATEC	2459847.32571324	2459847.309131	34.7934225360273	0.034800681242533
WATEC	2459847.3257137	2459847.309131	34.8061451244382	0.034884869125615
WATEC	2459847.32571417	2459847.309131	34.8188735944492	0.031295494711671
WATEC	2459847.32571463	2459847.309131	34.8316079547829	0.031379691445026
WATEC	2459847.32571509	2459847.309131	34.8443482063488	0.02945222012612
WATEC	2459847.32571556	2459847.309131	34.8570943552713	0.03955016545956
WATEC	2459847.32571602	2459847.309131	34.8698464024588	0.033545266011794
WATEC	2459847.32571648	2459847.309131	34.8826043527371	0.038171943582507
WATEC	2459847.32571694	2459847.309131	34.8953682135457	0.035189012268358
WATEC	2459847.32571741	2459847.309131	34.9081379792641	0.03580000272863
WATEC	2459847.32571787	2459847.309131	34.9209136625617	0.034314093305579
WATEC	2459847.32571833	2459847.309131	34.9336952604296	0.039126796849286
WATEC	2459847.3257188	2459847.309131	34.9464827803184	0.037359520429225
WATEC	2459847.32571926	2459847.309131	34.9592762231383	0.034008755548117
WATEC	2459847.32571972	2459847.309131	34.9720755937278	0.039492024824612
WATEC	2459847.32572019	2459847.309131	34.9848808969303	0.03864100483782
WATEC	2459847.32572065	2459847.309131	34.9976921349681	0.035101269373411
WATEC	2459847.32572481	2459847.309131	35.1132609246548	0.044497149738714
WATEC	2459847.32572528	2459847.309131	35.1261317056888	0.032912766016307
WATEC	2459847.32572574	2459847.309131	35.1390084605175	0.036290888712164
WATEC	2459847.3257262	2459847.309131	35.1518911913745	0.03867772084931
WATEC	2459847.32572667	2459847.309131	35.1647799044464	0.028139524184262
WATEC	2459847.32572713	2459847.309131	35.1776746019702	0.034744124563176
WATEC	2459847.32572759	2459847.309131	35.1905752835374	0.031374701523228
WATEC	2459847.32572806	2459847.309131	35.2034819645895	0.036001398624234
WATEC	2459847.32572852	2459847.309131	35.216394635478	0.03182405649103
WATEC	2459847.32572898	2459847.309131	35.2293133050433	0.030325124560728
WATEC	2459847.32572944	2459847.309131	35.2422379781696	0.035821913813156
WATEC	2459847.32572991	2459847.309131	35.2551686570955	0.031590735915495
WATEC	2459847.32573037	2459847.309131	35.2681053453863	0.038496722355256
WATEC	2459847.32573083	2459847.309131	35.2810480439566	0.038128811319226
WATEC	2459847.3257313	2459847.309131	35.2939967643196	0.040928250474292
WATEC	2459847.32573176	2459847.309131	35.3069515007692	0.039820005391428
WATEC	2459847.32573222	2459847.309131	35.319912262176	0.036172688162947
WATEC	2459847.32573269	2459847.309131	35.3328790494568	0.040145241225131
WATEC	2459847.32573315	2459847.309131	35.345851868837	0.03354345829562
WATEC	2459847.32573361	2459847.309131	35.3588307212347	0.033367610212166
WATEC	2459847.32573407	2459847.309131	35.3718156115528	0.035248438947876
WATEC	2459847.32573454	2459847.309131	35.3848065473545	0.038070261941176
WATEC	2459847.325735	2459847.309131	35.3978035242418	0.03280844217092
WATEC	2459847.32573546	2459847.309131	35.4108065511111	0.03523308613054
WATEC	2459847.32573639	2459847.309131	35.4368307624674	0.039027666151483
WATEC	2459847.32573685	2459847.309131	35.4498519567804	0.035233983119241
WATEC	2459847.32573731	2459847.309131	35.4628792127414	0.035465695447918
WATEC	2459847.32573778	2459847.309131	35.4759125366014	0.030704523490642
WATEC	2459847.32573824	2459847.309131	35.4889519319504	0.034445314511876
WATEC	2459847.3257387	2459847.309131	35.5019973997078	0.040056335589598
WATEC	2459847.32573917	2459847.309131	35.515048944798	0.03810671446642
WATEC	2459847.32573963	2459847.309131	35.5281065668024	0.038812137163771
WATEC	2459847.32574009	2459847.309131	35.5411702800039	0.037648517127567
WATEC	2459847.32574056	2459847.309131	35.5542400759669	0.037024556675844
WATEC	2459847.32574102	2459847.309131	35.5673159663099	0.037764432283707
WATEC	2459847.32574148	2459847.309131	35.5803979532921	0.038816863451517
WATEC	2459847.32574194	2459847.309131	35.5934860364973	0.035630318690863
WATEC	2459847.32574241	2459847.309131	35.6065802235402	0.032764721185388
WATEC	2459847.32574287	2459847.309131	35.6196805153422	0.034034267406624
WATEC	2459847.32574333	2459847.309131	35.6327869195268	0.040552289702892
WATEC	2459847.3257438	2459847.309131	35.6458994329931	0.037161911778615
WATEC	2459847.32574426	2459847.309131	35.6590180673932	0.036038075923246
WATEC	2459847.32574472	2459847.309131	35.6721428182831	0.038126997641564
WATEC	2459847.32574519	2459847.309131	35.6852736973244	0.037683858455976
WATEC	2459847.32574565	2459847.309131	35.6984107027536	0.037591807399918
WATEC	2459847.32574611	2459847.309131	35.711553838182	0.036137245696208
WATEC	2459847.32574657	2459847.309131	35.7247031112533	0.035145291704998
WATEC	2459847.32580676	2459847.309131	37.4877163709321	0.036906046571137
WATEC	2459847.32580722	2459847.309131	37.5017010260707	0.041921612676333
WATEC	2459847.32580769	2459847.309131	37.5156922992451	0.037277404552919
WATEC	2459847.32580815	2459847.309131	37.5296902013646	0.038856152889932
WATEC	2459847.32580861	2459847.309131	37.5436947347663	0.039157203596114
WATEC	2459847.32580907	2459847.309131	37.5577058974897	0.038405162891296
WATEC	2459847.32580954	2459847.309131	37.5717237018909	0.037956116116886
WATEC	2459847.32581	2459847.309131	37.5857481460096	0.035185443202487
WATEC	2459847.32581046	2459847.309131	37.5997792336122	0.039013093815637
WATEC	2459847.32581093	2459847.309131	37.6138169713325	0.040035978909037
WATEC	2459847.32581139	2459847.309131	37.6278613600746	0.038249652216276
WATEC	2459847.32581185	2459847.309131	37.6419124079133	0.037087534975391
WATEC	2459847.32581231	2459847.309131	37.6559701114427	0.03607137664566
WATEC	2459847.32581278	2459847.309131	37.6700344830503	0.03849567847255
WATEC	2459847.32581324	2459847.309131	37.6841055207644	0.035441947114078
WATEC	2459847.3258137	2459847.309131	37.6981832283589	0.035185860836932
WATEC	2459847.32581417	2459847.309131	37.7122676124825	0.037975910470529
WATEC	2459847.32581463	2459847.309131	37.7263586725956	0.036679409355678
WATEC	2459847.32581509	2459847.309131	37.7404564211123	0.03500741459427
WATEC	2459847.32581556	2459847.309131	37.7545608502899	0.036680643521038
WATEC	2459847.32581602	2459847.309131	37.7686719739909	0.032255826943309
WATEC	2459847.32581648	2459847.309131	37.7827897887886	0.03905147861203
WATEC	2459847.32581694	2459847.309131	37.796914301344	0.03787323087628
WATEC	2459847.32581741	2459847.309131	37.8110455183277	0.040109947119658
WATEC	2459847.32581787	2459847.309131	37.8251834377448	0.037243994478433
WATEC	2459847.32581833	2459847.309131	37.8393280691566	0.033503608852894
WATEC	2459847.3258188	2459847.309131	37.8534794091198	0.036587966184173
WATEC	2459847.32581926	2459847.309131	37.8676374700924	0.041541673181843
WATEC	2459847.32581972	2459847.309131	37.881802248629	0.041820201224689
WATEC	2459847.32582019	2459847.309131	37.8959737514082	0.035446907229256
WATEC	2459847.32582065	2459847.309131	37.9101519851114	0.039205874829671
WATEC	2459847.32582111	2459847.309131	37.9243369462847	0.04110668898125
WATEC	2459847.32582157	2459847.309131	37.9385286488606	0.040361430055402
WATEC	2459847.32582204	2459847.309131	37.9527270879314	0.039613767112784
WATEC	2459847.3258225	2459847.309131	37.9669322658318	0.036790668900788
WATEC	2459847.32582296	2459847.309131	37.9811441979624	0.036499693255832
WATEC	2459847.32582343	2459847.309131	37.9953628750498	0.042794450061533
WATEC	2459847.32582389	2459847.309131	38.0095883110515	0.039278383444759
WATEC	2459847.32582435	2459847.309131	38.0238205010421	0.03986674444302
WATEC	2459847.32582481	2459847.309131	38.038059457538	0.041148909889071
WATEC	2459847.32582528	2459847.309131	38.0523051770618	0.039973975104653
WATEC	2459847.32582574	2459847.309131	38.0665576677729	0.037089105837527
WATEC	2459847.3258262	2459847.309131	38.0808169334697	0.037489072074572
WATEC	2459847.32582667	2459847.309131	38.0950829721201	0.040118105058294
WATEC	2459847.32582713	2459847.309131	38.1093557962637	0.03612397220113
WATEC	2459847.32582759	2459847.309131	38.1236354009531	0.038338229118612
WATEC	2459847.32582806	2459847.309131	38.1379217987364	0.04070934141426
WATEC	2459847.32582852	2459847.309131	38.1522149846591	0.034998358976278
WATEC	2459847.32582898	2459847.309131	38.166514971281	0.036814071591291
WATEC	2459847.32582944	2459847.309131	38.1808217580208	0.03431878517455
WATEC	2459847.32582991	2459847.309131	38.1951353442985	0.035315000284601
WATEC	2459847.32583037	2459847.309131	38.2094557426843	0.038549955779104
WATEC	2459847.32583083	2459847.309131	38.2237829482058	0.037898545704961
WATEC	2459847.3258313	2459847.309131	38.2381169705193	0.034358359177925
WATEC	2459847.32583176	2459847.309131	38.2524578134305	0.031700333987467
WATEC	2459847.32583222	2459847.309131	38.2668054807464	0.040565487053864
WATEC	2459847.32583269	2459847.309131	38.281159973341	0.039372173457784
WATEC	2459847.32583315	2459847.309131	38.2955212950203	0.041217932818481
WATEC	2459847.32583361	2459847.309131	38.3098894539917	0.035534568518727
WATEC	2459847.32583407	2459847.309131	38.3242644481933	0.037547593972348
WATEC	2459847.32583454	2459847.309131	38.3386462828983	0.039863454645589
WATEC	2459847.325835	2459847.309131	38.3530349677941	0.03742839118727
WATEC	2459847.32583546	2459847.309131	38.3674304993412	0.03938333617604
WATEC	2459847.32583593	2459847.309131	38.3818328872337	0.037738535478891
WATEC	2459847.32583639	2459847.309131	38.3962421293976	0.04028942968216
WATEC	2459847.32583685	2459847.309131	38.4106582340585	0.039819678810644
WATEC	2459847.32583731	2459847.309131	38.4250812020837	0.039034730289631
WATEC	2459847.32583778	2459847.309131	38.439511040233	0.036373559505719
WATEC	2459847.32583824	2459847.309131	38.4539477508451	0.035895363287698
WATEC	2459847.3258387	2459847.309131	38.4683913362608	0.040411350202074
WATEC	2459847.32583917	2459847.309131	38.4828418061951	0.040153796278069
WATEC	2459847.32583963	2459847.309131	38.4972991541349	0.03866919978946
WATEC	2459847.32584009	2459847.309131	38.5117633927503	0.041074500525175
WATEC	2459847.32584056	2459847.309131	38.5262345214278	0.039952999392755
WATEC	2459847.32584102	2459847.309131	38.5407125469413	0.036388830624254
WATEC	2459847.32584148	2459847.309131	38.5551974701498	0.041255749794968
WATEC	2459847.32584194	2459847.309131	38.5696892978308	0.037573098926933
WATEC	2459847.32584241	2459847.309131	38.5841880352847	0.040630984814704
WATEC	2459847.32584287	2459847.309131	38.5986936774487	0.040806681046061
WATEC	2459847.32584333	2459847.309131	38.6132062355418	0.038503199821985
WATEC	2459847.3258438	2459847.309131	38.6277257133904	0.037586974706421
WATEC	2459847.32584426	2459847.309131	38.6422521133315	0.038443632296671
WATEC	2459847.32584472	2459847.309131	38.6567854377025	0.03928203258804
WATEC	2459847.32584519	2459847.309131	38.6713256932938	0.04186412215318
WATEC	2459847.32584565	2459847.309131	38.6858728794745	0.03955759578465
WATEC	2459847.32584611	2459847.309131	38.7004270089787	0.038655503180983
WATEC	2459847.32584657	2459847.309131	38.7149880752325	0.040062396604984
WATEC	2459847.32584704	2459847.309131	38.7295560894897	0.036884066619353
WATEC	2459847.3258475	2459847.309131	38.7441310481397	0.040805284426128
WATEC	2459847.32584796	2459847.309131	38.758712962446	0.040121985795884
WATEC	2459847.32584843	2459847.309131	38.773301833258	0.037975580275492
WATEC	2459847.32584889	2459847.309131	38.7878976629119	0.041132456809225
WATEC	2459847.32584935	2459847.309131	38.8025004582159	0.038805844896047
WATEC	2459847.32584981	2459847.309131	38.8171102229973	0.041684658019599
WATEC	2459847.32585028	2459847.309131	38.8317269581031	0.039621310832684
WATEC	2459847.32585074	2459847.309131	38.8463506673587	0.040120164951191
WATEC	2459847.3258512	2459847.309131	38.8609813545893	0.038984023795587
WATEC	2459847.32585167	2459847.309131	38.8756190296018	0.039854689199116
WATEC	2459847.32585213	2459847.309131	38.89026368726	0.038632491118731
WATEC	2459847.32585259	2459847.309131	38.9049153403647	0.038632198690003
WATEC	2459847.32585306	2459847.309131	38.9195739882603	0.035601940637855
WATEC	2459847.32585352	2459847.309131	38.9342396317849	0.036443777110413
WATEC	2459847.32585398	2459847.309131	38.9489122792579	0.041794181532112
WATEC	2459847.32585444	2459847.309131	38.9635919300204	0.042165499625736
WATEC	2459847.32585491	2459847.309131	38.9782785953935	0.037261101601671
WATEC	2459847.32585537	2459847.309131	38.9929722702186	0.037996951326993
WATEC	2459847.32585583	2459847.309131	39.0076729673257	0.03719762838676
WATEC	2459847.3258563	2459847.309131	39.0223806845498	0.038735850955385
WATEC	2459847.32585676	2459847.309131	39.0370954272243	0.03905973011401
WATEC	2459847.32585722	2459847.309131	39.0518171991829	0.040744962452846
WATEC	2459847.32585769	2459847.309131	39.0665460012532	0.040190907633611
WATEC	2459847.32585815	2459847.309131	39.0812818447894	0.037857972586464
WATEC	2459847.32585861	2459847.309131	39.0960247246001	0.038349302469951
WATEC	2459847.32585907	2459847.309131	39.1107746535517	0.04116594802913
WATEC	2459847.32585954	2459847.309131	39.1255316264467	0.040124989147493
WATEC	2459847.32586	2459847.309131	39.1402956546521	0.041968604935184
WATEC	2459847.32586046	2459847.309131	39.1550667420098	0.038865362085623
WATEC	2459847.32586093	2459847.309131	39.1698448833076	0.039127078717954
WATEC	2459847.32586139	2459847.309131	39.1846300929408	0.037075887641547
WATEC	2459847.32586185	2459847.309131	39.1994223672032	0.037963635344517
WATEC	2459847.32586231	2459847.309131	39.2142217144616	0.039805803541559
WATEC	2459847.32586278	2459847.309131	39.2290281370457	0.040068885322453
WATEC	2459847.32586324	2459847.309131	39.2438416357697	0.037473735009558
WATEC	2459847.3258637	2459847.309131	39.2586622220317	0.040017100892117
WATEC	2459847.32586417	2459847.309131	39.2734898921124	0.03885432342184
WATEC	2459847.32586463	2459847.309131	39.2883246559022	0.041377763839508
WATEC	2459847.32586509	2459847.309131	39.3031665111871	0.038827836765551
WATEC	2459847.32586556	2459847.309131	39.3180154648326	0.04039542654774
WATEC	2459847.32586602	2459847.309131	39.3328715237159	0.038173623153384
WATEC	2459847.32586648	2459847.309131	39.3477346840926	0.036847063779017
WATEC	2459847.32586694	2459847.309131	39.3626049604253	0.040895523465812
WATEC	2459847.32586741	2459847.309131	39.3774823444139	0.04199086522217
WATEC	2459847.32586787	2459847.309131	39.3923668505278	0.040875774354822
WATEC	2459847.32586833	2459847.309131	39.4072584734955	0.038057194780526
WATEC	2459847.3258688	2459847.309131	39.4221572247551	0.039613481125935
WATEC	2459847.32586926	2459847.309131	39.4370631066338	0.0421453620096
WATEC	2459847.32586972	2459847.309131	39.4519761168866	0.039614185079248
WATEC	2459847.32587018	2459847.309131	39.4668962684887	0.035270229245664
WATEC	2459847.32587065	2459847.309131	39.481823557671	0.042295956696297
WATEC	2459847.32587111	2459847.309131	39.4967579943694	0.041533542058023
WATEC	2459847.32587157	2459847.309131	39.5116995748072	0.039403935606058
WATEC	2459847.32587204	2459847.309131	39.5266483104518	0.03803021227902
WATEC	2459847.3258725	2459847.309131	39.5416042036218	0.04090325344394
WATEC	2459847.32587296	2459847.309131	39.5565672520597	0.040306934852284
WATEC	2459847.32587343	2459847.309131	39.5715374687663	0.03999448657972
WATEC	2459847.32587389	2459847.309131	39.5865148514815	0.039822350603529
WATEC	2459847.32587435	2459847.309131	39.6014994025169	0.038610451611746
WATEC	2459847.32587481	2459847.309131	39.6164911318341	0.041763310557609
WATEC	2459847.32587528	2459847.309131	39.6314900402194	0.039691611019517
WATEC	2459847.32587574	2459847.309131	39.6464961299891	0.040736870600135
WATEC	2459847.3258762	2459847.309131	39.6615094080493	0.039957538885368
WATEC	2459847.32587667	2459847.309131	39.6765298782494	0.042411710096383
WATEC	2459847.32587713	2459847.309131	39.6915575383002	0.040417508370173
WATEC	2459847.32587759	2459847.309131	39.7065924012494	0.038763643896607
WATEC	2459847.32587806	2459847.309131	39.7216344648069	0.039520442577395
WATEC	2459847.32587852	2459847.309131	39.7366837328183	0.037409103715755
WATEC	2459847.32587898	2459847.309131	39.7517402137382	0.036588490259024
WATEC	2459847.32587944	2459847.309131	39.7668039037277	0.041717381882718
WATEC	2459847.32587991	2459847.309131	39.7818748143198	0.04111382265428
WATEC	2459847.32588037	2459847.309131	39.7969529447469	0.040008568302756
WATEC	2459847.32588083	2459847.309131	39.8120383019336	0.038094471172915
WATEC	2459847.3258813	2459847.309131	39.8271308897273	0.043352494869395
WATEC	2459847.32588176	2459847.309131	39.8422307073562	0.037795419605256
WATEC	2459847.32588222	2459847.309131	39.8573377648276	0.040312938629817
WATEC	2459847.32588269	2459847.309131	39.8724520582815	0.041611791490477
WATEC	2459847.32588315	2459847.309131	39.8875735961866	0.040427849410055
WATEC	2459847.32588361	2459847.309131	39.9027023870227	0.042430721084466
WATEC	2459847.32588407	2459847.309131	39.9178384284636	0.040948046955785
WATEC	2459847.32588454	2459847.309131	39.9329817259002	0.038807800520061
WATEC	2459847.325885	2459847.309131	39.9481322831788	0.039541813392047
WATEC	2459847.32588546	2459847.309131	39.9632901056937	0.038040250748639
WATEC	2459847.32588593	2459847.309131	39.978455192651	0.037867783562583
WATEC	2459847.32588639	2459847.309131	39.993627547895	0.041514995764438
WATEC	2459847.32588685	2459847.309131	40.0088071845591	0.040405610973093
WATEC	2459847.32588731	2459847.309131	40.0239940987525	0.040375514630512
WATEC	2459847.32588778	2459847.309131	40.0391882943194	0.041042510253729
WATEC	2459847.32588824	2459847.309131	40.0543897797588	0.040865509584043
WATEC	2459847.3258887	2459847.309131	40.0695985527127	0.039413847181049
WATEC	2459847.32588917	2459847.309131	40.0848146216816	0.038297018430975
WATEC	2459847.32588963	2459847.309131	40.1000379874095	0.039906270624176
WATEC	2459847.32589009	2459847.309131	40.1152686584013	0.037195639447687
WATEC	2459847.32589056	2459847.309131	40.1305066291812	0.042184789285567
WATEC	2459847.32589102	2459847.309131	40.1457519175829	0.036973666617749
WATEC	2459847.32589148	2459847.309131	40.1610045165744	0.037658788776179
WATEC	2459847.32589194	2459847.309131	40.1762644315522	0.040201720545826
WATEC	2459847.32589241	2459847.309131	40.1915316694779	0.038993473999957
WATEC	2459847.32596278	2459847.309131	42.5995728328452	0.043401085176201
WATEC	2459847.32596324	2459847.309131	42.6160053063855	0.041400571062464
WATEC	2459847.3259637	2459847.309131	42.6324456874133	0.042456305413279
WATEC	2459847.32596417	2459847.309131	42.6488939830031	0.041961440579392
WATEC	2459847.32596463	2459847.309131	42.665350188511	0.041029649627525
WATEC	2459847.32596509	2459847.309131	42.6818143193895	0.040321700731499
WATEC	2459847.32596556	2459847.309131	42.6982863676314	0.041595764558277
WATEC	2459847.32596602	2459847.309131	42.7147663436639	0.041975759963465
WATEC	2459847.32596648	2459847.309131	42.7312542478517	0.044621853752454
WATEC	2459847.32596694	2459847.309131	42.7477500855923	0.039364670693343
WATEC	2459847.32596741	2459847.309131	42.7642538622835	0.042318863213775
WATEC	2459847.32596787	2459847.309131	42.7807655782794	0.044303334077514
WATEC	2459847.32596833	2459847.309131	42.7972852440199	0.041601399139636
WATEC	2459847.3259688	2459847.309131	42.8138128548127	0.042018670846205
WATEC	2459847.32596926	2459847.309131	42.8303484126811	0.044619257012064
WATEC	2459847.32596972	2459847.309131	42.8468919331145	0.042011917761807
WATEC	2459847.32597018	2459847.309131	42.8634434097206	0.042344424873076
WATEC	2459847.32597065	2459847.309131	42.8800028512594	0.043396681930203
WATEC	2459847.32597111	2459847.309131	42.8965702580626	0.039809294734511
WATEC	2459847.32597157	2459847.309131	42.9131456405806	0.042548862298358
WATEC	2459847.32597204	2459847.309131	42.9297289923918	0.043460567018481
WATEC	2459847.3259725	2459847.309131	42.9463203222562	0.042265584425824
WATEC	2459847.32597296	2459847.309131	42.9629196372501	0.041907259484354
WATEC	2459847.32597343	2459847.309131	42.979526932621	0.041370482701925
WATEC	2459847.32597389	2459847.309131	42.9961422222032	0.043071846379299
WATEC	2459847.32597435	2459847.309131	43.0127654995427	0.043131091893655
WATEC	2459847.32597481	2459847.309131	43.0293967767888	0.04004903818635
WATEC	2459847.32597528	2459847.309131	43.0460360559398	0.04470787915863
WATEC	2459847.32597574	2459847.309131	43.0626833356018	0.039805266979978
WATEC	2459847.3259762	2459847.309131	43.0793386262352	0.044791832351836
WATEC	2459847.32597667	2459847.309131	43.0960019230484	0.04148073681386
WATEC	2459847.32597713	2459847.309131	43.112673239896	0.040184670650328
WATEC	2459847.32597759	2459847.309131	43.129352570279	0.043298781512354
WATEC	2459847.32597806	2459847.309131	43.1460399246602	0.04436911356954
WATEC	2459847.32597852	2459847.309131	43.1627353084175	0.04394586482138
WATEC	2459847.32597898	2459847.309131	43.1794387201291	0.047030568790493
WATEC	2459847.32597944	2459847.309131	43.1961501651657	0.044285298625063
WATEC	2459847.32597991	2459847.309131	43.212869645495	0.043115295676159
WATEC	2459847.32598037	2459847.309131	43.229597169889	0.042936564008513
WATEC	2459847.32598083	2459847.309131	43.2463327335029	0.04539018103206
WATEC	2459847.3259813	2459847.309131	43.263076346811	0.043374836180865
WATEC	2459847.32598176	2459847.309131	43.2798280151785	0.044914227490292
WATEC	2459847.32598222	2459847.309131	43.2965877371581	0.043431562512637
WATEC	2459847.32598269	2459847.309131	43.3133555181066	0.040360454181715
WATEC	2459847.32598315	2459847.309131	43.3301313599782	0.041739120672471
WATEC	2459847.32598361	2459847.309131	43.346915269837	0.042672179445438
WATEC	2459847.32598407	2459847.309131	43.3637072479209	0.043604055612597
WATEC	2459847.32598454	2459847.309131	43.3805073012955	0.045664299969475
WATEC	2459847.325985	2459847.309131	43.3973154336118	0.044789605072132
WATEC	2459847.32598546	2459847.309131	43.4141316399628	0.045514030950399
WATEC	2459847.32598593	2459847.309131	43.4309559411	0.041860282478137
WATEC	2459847.32598639	2459847.309131	43.4477883218394	0.043139684182636
WATEC	2459847.32598685	2459847.309131	43.4646287960924	0.044224848507651
WATEC	2459847.32598731	2459847.309131	43.4814773674964	0.041972431242273
WATEC	2459847.32598778	2459847.309131	43.498334037974	0.04284019373585
WATEC	2459847.32598824	2459847.309131	43.5151988111579	0.043186683269989
WATEC	2459847.3259887	2459847.309131	43.5320716889639	0.045410080110004
WATEC	2459847.32598917	2459847.309131	43.5489526767324	0.044553382532967
WATEC	2459847.32598963	2459847.309131	43.5658417815295	0.04360515390943
WATEC	2459847.32599009	2459847.309131	43.5827390001083	0.045547226837363
WATEC	2459847.32599056	2459847.309131	43.5996443412421	0.045206724837278
WATEC	2459847.32599102	2459847.309131	43.6165578068377	0.044091934741428
WATEC	2459847.32599148	2459847.309131	43.6334794005072	0.046672889008272
WATEC	2459847.32599194	2459847.309131	43.6504091241464	0.04243840817088
WATEC	2459847.32599241	2459847.309131	43.6673469830882	0.039789296923446
WATEC	2459847.32599287	2459847.309131	43.6842929843934	0.042646889265691
WATEC	2459847.32599333	2459847.309131	43.7012471247731	0.042708337169803
WATEC	2459847.3259938	2459847.309131	43.7182094130068	0.044554202646306
WATEC	2459847.32599426	2459847.309131	43.7351798492484	0.046211938522617
WATEC	2459847.32599472	2459847.309131	43.7521584422781	0.043595751104013
WATEC	2459847.32599519	2459847.309131	43.7691451887863	0.042928648411407
WATEC	2459847.32599565	2459847.309131	43.7861400975544	0.043979912390741
WATEC	2459847.32599611	2459847.309131	43.8031431704472	0.043223237484469
WATEC	2459847.32599657	2459847.309131	43.8201544110576	0.044375353709388
WATEC	2459847.32599704	2459847.309131	43.8371738212436	0.045292203830053
WATEC	2459847.3259975	2459847.309131	43.8542014063224	0.045397959778763
WATEC	2459847.32599796	2459847.309131	43.8712371698779	0.040274228041668
WATEC	2459847.32599843	2459847.309131	43.8882811189611	0.045067532304404
WATEC	2459847.32599889	2459847.309131	43.9053332502165	0.045289759639872
WATEC	2459847.32599935	2459847.309131	43.9223935724254	0.044491771212563
WATEC	2459847.32599981	2459847.309131	43.9394620891634	0.044411271885106
WATEC	2459847.32600028	2459847.309131	43.9565387987942	0.04566671268754
WATEC	2459847.32600074	2459847.309131	43.9736237100963	0.042018669887728
WATEC	2459847.3260012	2459847.309131	43.9907168214246	0.043389241246358
WATEC	2459847.32600167	2459847.309131	44.0078181450339	0.04597241690468
WATEC	2459847.32600213	2459847.309131	44.0249276757938	0.043805003121411
WATEC	2459847.32600259	2459847.309131	44.0420454224843	0.042875575270588
WATEC	2459847.32600306	2459847.309131	44.0591713851773	0.043433862996807
WATEC	2459847.32600352	2459847.309131	44.0763055726554	0.043915460654397
WATEC	2459847.32600398	2459847.309131	44.0934479832434	0.045634448790952
WATEC	2459847.32600444	2459847.309131	44.1105986187459	0.044219683025312
WATEC	2459847.32600491	2459847.309131	44.1277574914274	0.046342415073807
WATEC	2459847.32600537	2459847.309131	44.1449245961112	0.044066507032821
WATEC	2459847.32600583	2459847.309131	44.1620999415727	0.041681551529738
WATEC	2459847.3260063	2459847.309131	44.1792835278596	0.043935699289012
WATEC	2459847.32600676	2459847.309131	44.1964753619997	0.044609542563669
WATEC	2459847.32600722	2459847.309131	44.2136754475304	0.046743338278563
WATEC	2459847.32600769	2459847.309131	44.2308837809828	0.043914154295734
WATEC	2459847.32600815	2459847.309131	44.2481003763837	0.045182020751459
WATEC	2459847.32600861	2459847.309131	44.2653252285071	0.041997890053336
WATEC	2459847.32600907	2459847.309131	44.282558346127	0.043684414557344
WATEC	2459847.32600954	2459847.309131	44.2997997292578	0.042634359233084
WATEC	2459847.32601	2459847.309131	44.3170493831697	0.043697803624026
WATEC	2459847.32601046	2459847.309131	44.3343073148821	0.042975415887365
WATEC	2459847.32601093	2459847.309131	44.3515735208936	0.044948836449578
WATEC	2459847.32601139	2459847.309131	44.3688480117285	0.042628667146311
WATEC	2459847.32601185	2459847.309131	44.3861307856285	0.04578129467462
WATEC	2459847.32601231	2459847.309131	44.4034218443328	0.044745917507661
WATEC	2459847.32601278	2459847.309131	44.4207212001312	0.04496195665094
WATEC	2459847.32601324	2459847.309131	44.4380288459688	0.044288438783898
WATEC	2459847.3260137	2459847.309131	44.4553447976558	0.046774883202763
WATEC	2459847.32601417	2459847.309131	44.4726690446033	0.04395939402946
WATEC	2459847.32601463	2459847.309131	44.4900016026217	0.042987363088762
WATEC	2459847.32601509	2459847.309131	44.507342466391	0.042485471271245
WATEC	2459847.32601556	2459847.309131	44.5246916429125	0.043106952596233
WATEC	2459847.32601602	2459847.309131	44.5420491391962	0.044649936172461
WATEC	2459847.32601648	2459847.309131	44.5594149498938	0.044647588322287
WATEC	2459847.32601694	2459847.309131	44.5767890908366	0.041698975381811
WATEC	2459847.32601741	2459847.309131	44.5941715513664	0.04150842110091
WATEC	2459847.32601787	2459847.309131	44.6115623473153	0.042589023087824
WATEC	2459847.32601833	2459847.309131	44.6289614733091	0.041316755747775
WATEC	2459847.3260188	2459847.309131	44.6463689363444	0.043050564955298
WATEC	2459847.32601926	2459847.309131	44.6637847416472	0.043172477095042
WATEC	2459847.32601972	2459847.309131	44.6812088891341	0.043505213036985
WATEC	2459847.32602019	2459847.309131	44.6986413875657	0.044972592531987
WATEC	2459847.32602065	2459847.309131	44.7160822333079	0.044676716779824
WATEC	2459847.32602111	2459847.309131	44.733531433345	0.044166905742802
WATEC	2459847.32602157	2459847.309131	44.7509889946685	0.044980227381095
WATEC	2459847.32602204	2459847.309131	44.7684549136192	0.04182043786752
WATEC	2459847.3260225	2459847.309131	44.7859291989572	0.044173578672935
WATEC	2459847.32602296	2459847.309131	44.8034118505615	0.040447015659172
WATEC	2459847.32602343	2459847.309131	44.8209028771923	0.044399075341412
WATEC	2459847.32602389	2459847.309131	44.8384022733873	0.042126622250719
WATEC	2459847.32602435	2459847.309131	44.8559100514577	0.041803004810994
WATEC	2459847.32602481	2459847.309131	44.8734262148274	0.044053727276944
WATEC	2459847.32602528	2459847.309131	44.8909507562301	0.045727263534485
WATEC	2459847.32602574	2459847.309131	44.9084836915412	0.04259760734964
WATEC	2459847.3260262	2459847.309131	44.9260250134825	0.043858724305487
WATEC	2459847.32602667	2459847.309131	44.9435747343659	0.043694058026348
WATEC	2459847.32602713	2459847.309131	44.961132852249	0.044136918346515
WATEC	2459847.32602759	2459847.309131	44.9786993758811	0.044293926707548
WATEC	2459847.32602806	2459847.309131	44.9962743050902	0.042293737084032
WATEC	2459847.32602852	2459847.309131	45.0138576379112	0.044485993926167
WATEC	2459847.32602898	2459847.309131	45.0314493884462	0.045378416162442
WATEC	2459847.32602944	2459847.309131	45.0490495493605	0.043617055434706
WATEC	2459847.32602991	2459847.309131	45.0666581311841	0.04246170261033
WATEC	2459847.32603037	2459847.309131	45.0842751372961	0.042809091812226
WATEC	2459847.32603083	2459847.309131	45.1019005692841	0.042807598347989
WATEC	2459847.3260313	2459847.309131	45.1195344323099	0.045426049810943
WATEC	2459847.32603176	2459847.309131	45.1371767243642	0.045976504392539
WATEC	2459847.32603222	2459847.309131	45.1548274559833	0.043537959525029
WATEC	2459847.32603269	2459847.309131	45.1724866215585	0.044126750371362
WATEC	2459847.32603315	2459847.309131	45.1901542316203	0.040976245138881
WATEC	2459847.32603361	2459847.309131	45.2078302895227	0.04554808693459
WATEC	2459847.32603407	2459847.309131	45.2255147968228	0.044277372442365
WATEC	2459847.32603454	2459847.309131	45.2432077586628	0.043420439615473
WATEC	2459847.326035	2459847.309131	45.2609091729922	0.04421609648917
WATEC	2459847.32603546	2459847.309131	45.2786190485433	0.04495483470055
WATEC	2459847.32603593	2459847.309131	45.2963373850523	0.041099453031247
WATEC	2459847.32603639	2459847.309131	45.3140641876476	0.042209380391895
WATEC	2459847.32603685	2459847.309131	45.3317994632618	0.045748451217828
WATEC	2459847.32603731	2459847.309131	45.3495432062094	0.045218064774632
WATEC	2459847.32603778	2459847.309131	45.3672954288203	0.046727564568419
WATEC	2459847.32603824	2459847.309131	45.3850561326111	0.043781632815726
WATEC	2459847.3260387	2459847.309131	45.402825315483	0.04507536339237
WATEC	2459847.32603917	2459847.309131	45.420602986154	0.042994652581848
WATEC	2459847.32603963	2459847.309131	45.4383891461266	0.049077712106287
WATEC	2459847.32604009	2459847.309131	45.4561837968931	0.045126205542229
WATEC	2459847.32604056	2459847.309131	45.4739869453656	0.043777461775259
WATEC	2459847.32604102	2459847.309131	45.4917985894121	0.043326386328157
WATEC	2459847.32604148	2459847.309131	45.5096187431744	0.044249123166667
WATEC	2459847.32604194	2459847.309131	45.5274473972746	0.044790911134298
WATEC	2459847.32604241	2459847.309131	45.5452845622315	0.043515738332175
WATEC	2459847.32604287	2459847.309131	45.5631302395144	0.044666275585991
WATEC	2459847.32604333	2459847.309131	45.5809844305816	0.044996114465235
WATEC	2459847.3260438	2459847.309131	45.5988471423279	0.045895174758292
WATEC	2459847.32604426	2459847.309131	45.6167183725775	0.043632368786687
WATEC	2459847.32604472	2459847.309131	45.6345981336645	0.044092857338056
WATEC	2459847.32604519	2459847.309131	45.6524864197709	0.046502606409012
WATEC	2459847.32604565	2459847.309131	45.6703832414173	0.046317063946575
WATEC	2459847.32604611	2459847.309131	45.6882885945803	0.041200984909451
WATEC	2459847.32604657	2459847.309131	45.70620248796	0.046978522323222
WATEC	2459847.32604704	2459847.309131	45.7241249229798	0.043191768106479
WATEC	2459847.3260475	2459847.309131	45.7420558992332	0.046544041495052
WATEC	2459847.32604796	2459847.309131	45.7599954290584	0.045737472995029
WATEC	2459847.32604843	2459847.309131	45.7779435047561	0.045938198829893
WATEC	2459847.32604889	2459847.309131	45.7959001423035	0.04375528833471
WATEC	2459847.32604935	2459847.309131	45.8138653321657	0.043842539033343
WATEC	2459847.32604981	2459847.309131	45.8318390830231	0.044997940364176
WATEC	2459847.32605028	2459847.309131	45.849821401741	0.046052971833354
WATEC	2459847.32605074	2459847.309131	45.8678122823954	0.045327698784328
WATEC	2459847.3260512	2459847.309131	45.8858117391507	0.046189758209956
WATEC	2459847.32605167	2459847.309131	45.9038197660681	0.045497344606413
WATEC	2459847.32605213	2459847.309131	45.921836373657	0.048161812946661
WATEC	2459847.32605259	2459847.309131	45.9398615596208	0.046735132500577
WATEC	2459847.32605306	2459847.309131	45.9578953253111	0.045137016755224
WATEC	2459847.32605352	2459847.309131	45.9759376812324	0.043895259585059
WATEC	2459847.32605398	2459847.309131	45.9939886250698	0.043181028395105
WATEC	2459847.32605444	2459847.309131	46.0120481654906	0.042610146667449
WATEC	2459847.32605491	2459847.309131	46.0301162965006	0.044767547782243
WATEC	2459847.32605537	2459847.309131	46.0481930304287	0.044213481802363
WATEC	2459847.32611323	2459847.309131	48.3760261100817	0.044371182958633
WATEC	2459847.32611369	2459847.309131	48.3952096985955	0.04766984777841
WATEC	2459847.32611415	2459847.309131	48.414402242827	0.050267185468619
WATEC	2459847.32611462	2459847.309131	48.4336037471432	0.049171916641012
WATEC	2459847.32611508	2459847.309131	48.4528142178436	0.044476145173482
WATEC	2459847.32611554	2459847.309131	48.4720336515024	0.045834151992458
WATEC	2459847.32611601	2459847.309131	48.491262048567	0.047899093241418
WATEC	2459847.32611647	2459847.309131	48.5104994211639	0.047984373242688
WATEC	2459847.32611693	2459847.309131	48.529745763888	0.047198910650872
WATEC	2459847.3261174	2459847.309131	48.5490010791138	0.044325921467614
WATEC	2459847.32611786	2459847.309131	48.5682653731049	0.045975119832497
WATEC	2459847.32611832	2459847.309131	48.5875386423764	0.045736768139884
WATEC	2459847.32611878	2459847.309131	48.6068208990326	0.050663792015852
WATEC	2459847.32611925	2459847.309131	48.6261121356639	0.046990431652661
WATEC	2459847.32611971	2459847.309131	48.6454123624192	0.049999411632293
WATEC	2459847.32612017	2459847.309131	48.6647215718596	0.049071060190883
WATEC	2459847.32612064	2459847.309131	48.6840397780338	0.045868422629535
WATEC	2459847.3261211	2459847.309131	48.7033669754415	0.045910657843828
WATEC	2459847.32612156	2459847.309131	48.7227031644244	0.043888829600873
WATEC	2459847.32612203	2459847.309131	48.7420483570767	0.047147684572709
WATEC	2459847.32612249	2459847.309131	48.7614025439355	0.042774709860319
WATEC	2459847.32612295	2459847.309131	48.7807657410039	0.046538534818613
WATEC	2459847.32612341	2459847.309131	48.8001379348766	0.050428502262202
WATEC	2459847.32612388	2459847.309131	48.8195191395863	0.047246881326482
WATEC	2459847.32612434	2459847.309131	48.838909355433	0.048966702630243
WATEC	2459847.3261248	2459847.309131	48.8583085768212	0.045892258068934
WATEC	2459847.32612527	2459847.309131	48.8777168177731	0.048817534719907
WATEC	2459847.32612573	2459847.309131	48.8971340707074	0.04828540426868
WATEC	2459847.32612619	2459847.309131	48.9165603457125	0.046474398924183
WATEC	2459847.32612665	2459847.309131	48.935995635179	0.046218642945378
WATEC	2459847.32612712	2459847.309131	48.9554399511523	0.047703583069222
WATEC	2459847.32612758	2459847.309131	48.9748932919045	0.04646531946345
WATEC	2459847.32612804	2459847.309131	48.9943556576643	0.049839983143571
WATEC	2459847.32612851	2459847.309131	49.0138270565273	0.045670538327385
WATEC	2459847.32612897	2459847.309131	49.0333074808246	0.047898794833737
WATEC	2459847.32612943	2459847.309131	49.0527969465258	0.045658174720591
WATEC	2459847.3261299	2459847.309131	49.0722954439683	0.046528071530323
WATEC	2459847.32613036	2459847.309131	49.0918029752972	0.047968749188051
WATEC	2459847.32613082	2459847.309131	49.1113195525373	0.048618464697289
WATEC	2459847.32613128	2459847.309131	49.1308451659759	0.049156110518268
WATEC	2459847.32613175	2459847.309131	49.1503798295995	0.046417344451179
WATEC	2459847.32613221	2459847.309131	49.1699235336709	0.046300822774664
WATEC	2459847.32613267	2459847.309131	49.1894762901915	0.046972254051718
WATEC	2459847.32613314	2459847.309131	49.2090381012714	0.045962257676278
WATEC	2459847.3261336	2459847.309131	49.2286089571319	0.047650489832499
WATEC	2459847.32613406	2459847.309131	49.2481888737193	0.046681552168579
WATEC	2459847.32613452	2459847.309131	49.2677778412323	0.046313039938244
WATEC	2459847.32613499	2459847.309131	49.2873758736292	0.048187168407166
WATEC	2459847.32613545	2459847.309131	49.3069829610827	0.047943278416812
WATEC	2459847.32613591	2459847.309131	49.3265991155603	0.048549992018749
WATEC	2459847.32613638	2459847.309131	49.3462243331586	0.046118287645295
WATEC	2459847.32613684	2459847.309131	49.3658586218724	0.049921707069993
WATEC	2459847.3261373	2459847.309131	49.3855019797608	0.048153997149627
WATEC	2459847.32613777	2459847.309131	49.4051544028793	0.048055339162327
WATEC	2459847.32613823	2459847.309131	49.4248159011908	0.046534787369395
WATEC	2459847.32613869	2459847.309131	49.4444864766966	0.046313961555804
WATEC	2459847.32613916	2459847.309131	49.4641661294077	0.043815411947232
WATEC	2459847.32613962	2459847.309131	49.4838548593143	0.045713773625803
WATEC	2459847.32614008	2459847.309131	49.5035526743698	0.048171982180343
WATEC	2459847.32614054	2459847.309131	49.5232595725597	0.048653331692222
WATEC	2459847.32614101	2459847.309131	49.5429755498603	0.048030969544582
WATEC	2459847.32614147	2459847.309131	49.562700618189	0.047747480661495
WATEC	2459847.32614193	2459847.309131	49.5824347755018	0.045841649734334
WATEC	2459847.3261424	2459847.309131	49.6021780197344	0.048372131494436
WATEC	2459847.32614286	2459847.309131	49.6219303627957	0.050265834682624
WATEC	2459847.32614332	2459847.309131	49.6416917966119	0.048894988058385
WATEC	2459847.32614378	2459847.309131	49.6614623310839	0.047801733197797
WATEC	2459847.32614425	2459847.309131	49.6812419601081	0.050298649923856
WATEC	2459847.32614471	2459847.309131	49.7010306915726	0.044894254178146
WATEC	2459847.32614517	2459847.309131	49.7208285233495	0.050087859351188
WATEC	2459847.32614564	2459847.309131	49.7406354613143	0.049298858267508
WATEC	2459847.32614656	2459847.309131	49.7802766552178	0.049154139342048
WATEC	2459847.32614703	2459847.309131	49.8001109128415	0.047387891433817
WATEC	2459847.32614749	2459847.309131	49.8199542900534	0.051563635316166
WATEC	2459847.32614795	2459847.309131	49.8398067766418	0.049321670355804
WATEC	2459847.32614841	2459847.309131	49.8596683764196	0.049188378861641
WATEC	2459847.32614888	2459847.309131	49.8795390952095	0.048206379659505
WATEC	2459847.32614934	2459847.309131	49.8994189327946	0.045949098544045
WATEC	2459847.3261498	2459847.309131	49.9193078889485	0.044824490503926
WATEC	2459847.32615027	2459847.309131	49.9392059654443	0.046282527905256
WATEC	2459847.32615073	2459847.309131	49.9591131741071	0.046278183238658
WATEC	2459847.32615119	2459847.309131	49.9790295046214	0.046909832084879
WATEC	2459847.32615165	2459847.309131	49.998954960744	0.048253566521159
WATEC	2459847.32615212	2459847.309131	50.0188895482351	0.046560513924008
WATEC	2459847.32615258	2459847.309131	50.0388332647944	0.046214221894875
WATEC	2459847.32615304	2459847.309131	50.0587861161702	0.048450033600969
WATEC	2459847.32615351	2459847.309131	50.0787480980187	0.05024021303541
WATEC	2459847.32615397	2459847.309131	50.0987192261612	0.04687437262109
WATEC	2459847.32615443	2459847.309131	50.1186994821042	0.04815570959881
WATEC	2459847.3261549	2459847.309131	50.1386888836752	0.045850840158298
WATEC	2459847.32615536	2459847.309131	50.1586874224437	0.04693655885646
WATEC	2459847.32615582	2459847.309131	50.1786951020841	0.050489072189156
WATEC	2459847.32615628	2459847.309131	50.198711932334	0.04908887692745
WATEC	2459847.32615675	2459847.309131	50.2187379047186	0.048147793355726
WATEC	2459847.32615721	2459847.309131	50.23877302694	0.049053158624663
WATEC	2459847.32615767	2459847.309131	50.2588173006131	0.050868279860349
WATEC	2459847.32615814	2459847.309131	50.2788707232983	0.045431814196026
WATEC	2459847.3261586	2459847.309131	50.2989332965888	0.048771826426039
WATEC	2459847.32615906	2459847.309131	50.3190050220714	0.049623562634537
WATEC	2459847.32615953	2459847.309131	50.3390859094373	0.048010960339761
WATEC	2459847.32615999	2459847.309131	50.3591759501128	0.045971412119441
WATEC	2459847.32616045	2459847.309131	50.3792751517397	0.047254603779008
WATEC	2459847.32616091	2459847.309131	50.3993835158709	0.049918416095507
WATEC	2459847.32616138	2459847.309131	50.4195010359121	0.046389496310145
WATEC	2459847.32616184	2459847.309131	50.4396277255852	0.046399746278672
WATEC	2459847.3261623	2459847.309131	50.4597635742043	0.04847053346982
WATEC	2459847.32616277	2459847.309131	50.4799085954828	0.045041764622097
WATEC	2459847.32616323	2459847.309131	50.500062778703	0.045610982818705
WATEC	2459847.32616369	2459847.309131	50.520226137569	0.049185334508702
WATEC	2459847.32616416	2459847.309131	50.540398663367	0.051201833795073
WATEC	2459847.32616462	2459847.309131	50.560580363677	0.049490288448583
WATEC	2459847.32616508	2459847.309131	50.5807712399512	0.050238951789423
WATEC	2459847.32616554	2459847.309131	50.6009712854731	0.051596123646393
WATEC	2459847.32616601	2459847.309131	50.6211805139168	0.048087961666554
WATEC	2459847.32616647	2459847.309131	50.6413989144548	0.049118144917965
WATEC	2459847.32616693	2459847.309131	50.6616264987093	0.046717580791454
WATEC	2459847.3261674	2459847.309131	50.6818632639939	0.049564291846311
WATEC	2459847.32616786	2459847.309131	50.7021092096553	0.048573187673821
WATEC	2459847.32616832	2459847.309131	50.7223643452504	0.04566344398732
WATEC	2459847.32616878	2459847.309131	50.7426286598752	0.048249925309848
WATEC	2459847.32616925	2459847.309131	50.7629021630662	0.046193550094462
WATEC	2459847.32616971	2459847.309131	50.7831848520784	0.051624648611598
WATEC	2459847.32617017	2459847.309131	50.8034767302899	0.050196787802075
WATEC	2459847.32617064	2459847.309131	50.8237778010763	0.04676875252267
WATEC	2459847.3261711	2459847.309131	50.8440880616511	0.048078308606312
WATEC	2459847.32617156	2459847.309131	50.8644075215199	0.048980945156228
WATEC	2459847.32617203	2459847.309131	50.8847361676103	0.048471966487505
WATEC	2459847.32617249	2459847.309131	50.9050740155691	0.04871284842555
WATEC	2459847.32617295	2459847.309131	50.9254210563973	0.049117005834914
WATEC	2459847.32617341	2459847.309131	50.9457772954597	0.046834497825936
WATEC	2459847.32617388	2459847.309131	50.9661427360572	0.047479062397914
WATEC	2459847.32617434	2459847.309131	50.9865173753127	0.04747114354386
WATEC	2459847.3261748	2459847.309131	51.0069012226808	0.04943618407557
WATEC	2459847.32617527	2459847.309131	51.0272942649643	0.049093807520969
WATEC	2459847.32617573	2459847.309131	51.0476965157155	0.051460211056036
WATEC	2459847.32617619	2459847.309131	51.068107972008	0.04899867486614
WATEC	2459847.32617665	2459847.309131	51.0885286329532	0.050112641380125
WATEC	2459847.32617712	2459847.309131	51.1089585038452	0.049946291481177
WATEC	2459847.32617758	2459847.309131	51.1293975817107	0.048981240352305
WATEC	2459847.32617804	2459847.309131	51.1498458738859	0.04754063993021
WATEC	2459847.32617851	2459847.309131	51.1703033732426	0.04667603871593
WATEC	2459847.32617897	2459847.309131	51.1907700870992	0.0484389589894
WATEC	2459847.32617943	2459847.309131	51.2112460124268	0.049717159618889
WATEC	2459847.3261799	2459847.309131	51.2317311544593	0.049766039776435
WATEC	2459847.32618036	2459847.309131	51.2522255122127	0.047483636923169
WATEC	2459847.32618082	2459847.309131	51.272729084692	0.051210567770392
WATEC	2459847.32618128	2459847.309131	51.2932418791661	0.048413902017342
WATEC	2459847.32618175	2459847.309131	51.3137638904765	0.047412716412948
WATEC	2459847.32618221	2459847.309131	51.3342951196568	0.048821235586431
WATEC	2459847.32618267	2459847.309131	51.3548355698043	0.048044980501776
WATEC	2459847.32618314	2459847.309131	51.3753852440032	0.048746146285131
WATEC	2459847.3261836	2459847.309131	51.3959441411869	0.049047979879456
WATEC	2459847.32618406	2459847.309131	51.416512260267	0.048218060612323
WATEC	2459847.32618453	2459847.309131	51.4370896042955	0.047596844856558
WATEC	2459847.32618499	2459847.309131	51.457676178392	0.049580247043588
WATEC	2459847.32618545	2459847.309131	51.4782719772809	0.046963583422111
WATEC	2459847.32618591	2459847.309131	51.4988770039784	0.048081718193973
WATEC	2459847.32618638	2459847.309131	51.5194912573325	0.048859660624987
WATEC	2459847.32618684	2459847.309131	51.5401147424212	0.048276094637046
WATEC	2459847.3261873	2459847.309131	51.560747455986	0.050556852537298
WATEC	2459847.32618777	2459847.309131	51.5813894009993	0.048211412779259
WATEC	2459847.32618823	2459847.309131	51.6020405804233	0.051839301828675
WATEC	2459847.32618869	2459847.309131	51.6227009930454	0.04953663117653
WATEC	2459847.32618916	2459847.309131	51.6433706418021	0.049280298545869
WATEC	2459847.32618962	2459847.309131	51.6640495212816	0.049140161300601
WATEC	2459847.32619008	2459847.309131	51.6847376343921	0.047907169374083
WATEC	2459847.32619054	2459847.309131	51.7054349903043	0.050290568738831
WATEC	2459847.32619101	2459847.309131	51.7261415793833	0.04696264454262
WATEC	2459847.32626184	2459847.309131	55.0032333639474	0.051367403573493
WATEC	2459847.3262623	2459847.309131	55.0253632256439	0.051647393087688
WATEC	2459847.32626277	2459847.309131	55.0475022666965	0.053495150000497
WATEC	2459847.32626323	2459847.309131	55.0696504876037	0.050481350270775
WATEC	2459847.32626369	2459847.309131	55.0918078866221	0.053968616910574
WATEC	2459847.32626416	2459847.309131	55.1139744597579	0.053138060882099
WATEC	2459847.32626462	2459847.309131	55.1361502096797	0.052740149773269
WATEC	2459847.32626508	2459847.309131	55.1583351279005	0.05128512564023
WATEC	2459847.32626554	2459847.309131	55.1805292259621	0.052185989322295
WATEC	2459847.32626601	2459847.309131	55.2027324864192	0.051710474791795
WATEC	2459847.32626647	2459847.309131	55.2249449163191	0.052449660325666
WATEC	2459847.32626693	2459847.309131	55.2471665093131	0.051019108918294
WATEC	2459847.3262674	2459847.309131	55.2693972679544	0.050343344126049
WATEC	2459847.32626786	2459847.309131	55.2916371880798	0.050224004304425
WATEC	2459847.32626832	2459847.309131	55.3138862632732	0.052114233139115
WATEC	2459847.32626878	2459847.309131	55.3361445027284	0.053958218667785
WATEC	2459847.32626925	2459847.309131	55.3584118955206	0.052514707680959
WATEC	2459847.32626971	2459847.309131	55.3806884418656	0.053073113194457
WATEC	2459847.32627017	2459847.309131	55.4029741374933	0.051929125765756
WATEC	2459847.32627064	2459847.309131	55.4252689825815	0.052979272364263
WATEC	2459847.3262711	2459847.309131	55.4475729795294	0.052489243653432
WATEC	2459847.32627156	2459847.309131	55.469886115042	0.051697126516748
WATEC	2459847.32627203	2459847.309131	55.4922084004364	0.051914343250139
WATEC	2459847.32627249	2459847.309131	55.5145398201276	0.053041415469903
WATEC	2459847.32627295	2459847.309131	55.5368803876402	0.051527975289016
WATEC	2459847.32627341	2459847.309131	55.5592300850961	0.051697310336765
WATEC	2459847.32627388	2459847.309131	55.5815889170104	0.052051410754195
WATEC	2459847.32627434	2459847.309131	55.6039568833996	0.053304332275805
WATEC	2459847.3262748	2459847.309131	55.6263339775229	0.051171102083512
WATEC	2459847.32627527	2459847.309131	55.6487202038461	0.049920905224368
WATEC	2459847.32627573	2459847.309131	55.6711155488366	0.049722291147056
WATEC	2459847.32627619	2459847.309131	55.693520019167	0.050307678871424
WATEC	2459847.32627666	2459847.309131	55.7159336192459	0.049986992827284
WATEC	2459847.32627712	2459847.309131	55.7383563264724	0.050392837689871
WATEC	2459847.32627758	2459847.309131	55.7607881542037	0.050470760358507
WATEC	2459847.32627804	2459847.309131	55.7832290932855	0.050954510163213
WATEC	2459847.32627851	2459847.309131	55.8056791457901	0.051366650430061
WATEC	2459847.32627897	2459847.309131	55.828138304761	0.053059160378333
WATEC	2459847.32627943	2459847.309131	55.8506065722314	0.050968559448669
WATEC	2459847.3262799	2459847.309131	55.873083947963	0.051618540911777
WATEC	2459847.32628036	2459847.309131	55.8955704159042	0.048770471101716
WATEC	2459847.32628082	2459847.309131	55.9180659893035	0.049806646598047
WATEC	2459847.32628128	2459847.309131	55.9405706520538	0.055070607441064
WATEC	2459847.32628175	2459847.309131	55.9630844151137	0.050485245428785
WATEC	2459847.32628221	2459847.309131	55.9856072623227	0.051054015935418
WATEC	2459847.32628267	2459847.309131	56.0081392023403	0.049895571066366
WATEC	2459847.32628314	2459847.309131	56.0306802302547	0.050522116150208
WATEC	2459847.3262836	2459847.309131	56.0532303366029	0.050334839179974
WATEC	2459847.32628406	2459847.309131	56.0757895277263	0.049868109580599
WATEC	2459847.32628453	2459847.309131	56.0983577895884	0.055774507173374
WATEC	2459847.32628499	2459847.309131	56.1209351284859	0.05015309838042
WATEC	2459847.32628545	2459847.309131	56.1435215416501	0.050370192311
WATEC	2459847.32628591	2459847.309131	56.1661170240183	0.056300834029331
WATEC	2459847.32628638	2459847.309131	56.1887215727749	0.051292578592626
WATEC	2459847.32628684	2459847.309131	56.2113351850718	0.051732007546608
WATEC	2459847.3262873	2459847.309131	56.2339578603111	0.050549140832356
WATEC	2459847.32628777	2459847.309131	56.2565895865267	0.056964391151663
WATEC	2459847.32628823	2459847.309131	56.2792303698756	0.055471617572153
WATEC	2459847.32628869	2459847.309131	56.301880211963	0.051038199295963
WATEC	2459847.32628916	2459847.309131	56.3245390916587	0.050698063031124
WATEC	2459847.32628962	2459847.309131	56.3472070264138	0.05040040700034
WATEC	2459847.32629008	2459847.309131	56.3698840018662	0.057952205904398
WATEC	2459847.32629054	2459847.309131	56.3925700172442	0.049949420900075
WATEC	2459847.32629101	2459847.309131	56.415265067218	0.049355928295994
WATEC	2459847.32629147	2459847.309131	56.4379691532492	0.051454542148451
WATEC	2459847.32629193	2459847.309131	56.4606822676787	0.051334678429684
WATEC	2459847.3262924	2459847.309131	56.4834044119247	0.051142417046755
WATEC	2459847.32629286	2459847.309131	56.5061355828346	0.052373764345037
WATEC	2459847.32629332	2459847.309131	56.5288757681055	0.049144459731282
WATEC	2459847.32629378	2459847.309131	56.5516249759283	0.052300910479629
WATEC	2459847.32629425	2459847.309131	56.5743831985118	0.049772181028051
WATEC	2459847.32629471	2459847.309131	56.5971504325976	0.047836521567149
WATEC	2459847.32629517	2459847.309131	56.6199266726215	0.049570958553985
WATEC	2459847.32629564	2459847.309131	56.6427119198404	0.048422094933167
WATEC	2459847.3262961	2459847.309131	56.665506170924	0.049810971479011
WATEC	2459847.32629656	2459847.309131	56.6883094133778	0.049644876479324
WATEC	2459847.32629703	2459847.309131	56.7111216529528	0.050881223832873
WATEC	2459847.32629749	2459847.309131	56.7339428885321	0.050975046266821
WATEC	2459847.32629795	2459847.309131	56.7567731075355	0.049216343342203
WATEC	2459847.32629841	2459847.309131	56.7796123133651	0.050623068314821
WATEC	2459847.32629888	2459847.309131	56.802460500247	0.044374975868525
WATEC	2459847.32629934	2459847.309131	56.8253176600934	0.048096938915223
WATEC	2459847.3262998	2459847.309131	56.8481838008123	0.048770237591747
WATEC	2459847.32630027	2459847.309131	56.8710589073973	0.051284004865679
WATEC	2459847.32630073	2459847.309131	56.8939429854188	0.050283932273319
WATEC	2459847.32630119	2459847.309131	56.9168360220994	0.050337344154782
WATEC	2459847.32635906	2459847.309131	59.8475457564626	0.053428440526295
WATEC	2459847.32635953	2459847.309131	59.8715294184016	0.055693994240033
WATEC	2459847.32635999	2459847.309131	59.895521344669	0.055676043158612
WATEC	2459847.32636045	2459847.309131	59.9195215275602	0.055125828123973
WATEC	2459847.32636091	2459847.309131	59.9435299497661	0.053576668585413
WATEC	2459847.32636138	2459847.309131	59.9675466178451	0.054205130577415
WATEC	2459847.32636184	2459847.309131	59.9915715096279	0.054748865182226
WATEC	2459847.3263623	2459847.309131	60.0156046316039	0.054584375244175
WATEC	2459847.32636277	2459847.309131	60.039645963907	0.055104043044774
WATEC	2459847.32636323	2459847.309131	60.0636955033769	0.05424662503595
WATEC	2459847.32636369	2459847.309131	60.0877532492232	0.055890678869818
WATEC	2459847.32636415	2459847.309131	60.1118191766513	0.056152251224098
WATEC	2459847.32636462	2459847.309131	60.1358932943729	0.054395940933536
WATEC	2459847.32636508	2459847.309131	60.1599755799037	0.05462915206526
WATEC	2459847.32636554	2459847.309131	60.1840660370902	0.059285836287408
WATEC	2459847.32636601	2459847.309131	60.208164650552	0.055293274769075
WATEC	2459847.32636647	2459847.309131	60.2322714168641	0.054430271129702
WATEC	2459847.32636693	2459847.309131	60.2563863301682	0.055404852662006
WATEC	2459847.3263674	2459847.309131	60.28050936775	0.059030444597689
WATEC	2459847.32636786	2459847.309131	60.3046405380744	0.054149071574959
WATEC	2459847.32636832	2459847.309131	60.3287798183373	0.05747259628505
WATEC	2459847.32636878	2459847.309131	60.3529272121268	0.055302137973809
WATEC	2459847.32636925	2459847.309131	60.377082703763	0.052489225940413
WATEC	2459847.32636971	2459847.309131	60.4012462895396	0.055228106570249
WATEC	2459847.32637017	2459847.309131	60.4254179633114	0.054673060421019
WATEC	2459847.32637064	2459847.309131	60.4495977020544	0.055652855875426
WATEC	2459847.3263711	2459847.309131	60.4737855091523	0.055654541378238
WATEC	2459847.32637156	2459847.309131	60.4979813783362	0.054605224449926
WATEC	2459847.32637203	2459847.309131	60.5221852888508	0.055610408561327
WATEC	2459847.32637249	2459847.309131	60.5463972463766	0.055507420496424
WATEC	2459847.32637295	2459847.309131	60.5706172300642	0.05431537508604
WATEC	2459847.32637341	2459847.309131	60.5948452358852	0.053044370021855
WATEC	2459847.32637388	2459847.309131	60.6190812597627	0.055317878193998
WATEC	2459847.32637434	2459847.309131	60.6433252855398	0.054911845864979
WATEC	2459847.3263748	2459847.309131	60.667577304228	0.054477461708946
WATEC	2459847.32637527	2459847.309131	60.691837311636	0.055293331855894
WATEC	2459847.32637573	2459847.309131	60.7161052962812	0.055894657909247
WATEC	2459847.32637619	2459847.309131	60.7403812466467	0.053386181731638
WATEC	2459847.32637665	2459847.309131	60.7646651608193	0.054943360463436
WATEC	2459847.32637712	2459847.309131	60.7889570175326	0.053941805783091
WATEC	2459847.32637758	2459847.309131	60.8132568220316	0.053193447868872
WATEC	2459847.32637804	2459847.309131	60.8375645529633	0.055193149469257
WATEC	2459847.32637851	2459847.309131	60.8618802082383	0.054323906565867
WATEC	2459847.32637897	2459847.309131	60.8862037760739	0.056107041989373
WATEC	2459847.32637943	2459847.309131	60.9105352446305	0.055182398875875
WATEC	2459847.3263799	2459847.309131	60.9348746044468	0.054730298571757
WATEC	2459847.32638036	2459847.309131	60.9592218556888	0.055989397345767
WATEC	2459847.32638082	2459847.309131	60.9835769815536	0.055666312066155
WATEC	2459847.32638128	2459847.309131	61.0079399675952	0.051725187813646
WATEC	2459847.32638175	2459847.309131	61.0323108114386	0.053291500301251
WATEC	2459847.32638221	2459847.309131	61.0566894985474	0.055029892706916
WATEC	2459847.32638267	2459847.309131	61.0810760240346	0.054036906053977
WATEC	2459847.32638314	2459847.309131	61.1054703708481	0.054963101424884
WATEC	2459847.3263836	2459847.309131	61.1298725437087	0.05490974706483
WATEC	2459847.32638406	2459847.309131	61.1542825109203	0.055078313908728
WATEC	2459847.32638452	2459847.309131	61.1787002868175	0.056181422832495
WATEC	2459847.32638499	2459847.309131	61.2031258444557	0.05280776327172
WATEC	2459847.32638545	2459847.309131	61.2275591738212	0.057123419882233
WATEC	2459847.32638591	2459847.309131	61.2520002769905	0.053186496803787
WATEC	2459847.32638638	2459847.309131	61.2764491317214	0.055772902298089
WATEC	2459847.32638684	2459847.309131	61.3009057351428	0.055998687285528
WATEC	2459847.3263873	2459847.309131	61.3253700746296	0.054760471095358
WATEC	2459847.32638777	2459847.309131	61.3498421423619	0.054938430299782
WATEC	2459847.32638823	2459847.309131	61.3743219207576	0.055074244041168
WATEC	2459847.32638869	2459847.309131	61.398809401895	0.052593040603837
WATEC	2459847.32638915	2459847.309131	61.4233045851152	0.053837869100071
WATEC	2459847.32638962	2459847.309131	61.4478074478181	0.056874021952203
WATEC	2459847.32639008	2459847.309131	61.4723179868151	0.055606879237995
WATEC	2459847.32639054	2459847.309131	61.4968361891344	0.052720487130196
WATEC	2459847.32639101	2459847.309131	61.5213620417591	0.053963975083221
WATEC	2459847.32639147	2459847.309131	61.5458955413596	0.054028521830766
WATEC	2459847.32639193	2459847.309131	61.5704366650776	0.055173697434114
WATEC	2459847.3263924	2459847.309131	61.5949854167932	0.053544283541976
WATEC	2459847.32639286	2459847.309131	61.6195417711095	0.054924568450987
WATEC	2459847.32639332	2459847.309131	61.6441057318165	0.055038655463494
WATEC	2459847.32639378	2459847.309131	61.6686772782874	0.054499574235863
WATEC	2459847.32639425	2459847.309131	61.6932563971477	0.05422171172314
WATEC	2459847.32639471	2459847.309131	61.7178430920554	0.055611557700749
WATEC	2459847.32639517	2459847.309131	61.7424373324614	0.053671165513453
WATEC	2459847.32639564	2459847.309131	61.7670391243671	0.052761030381691
WATEC	2459847.3263961	2459847.309131	61.7916484419949	0.054392249709957
WATEC	2459847.32639656	2459847.309131	61.8162652888107	0.053955966560606
WATEC	2459847.32639703	2459847.309131	61.8408896438166	0.05483374172236
WATEC	2459847.32639749	2459847.309131	61.8655214932825	0.056642474774133
WATEC	2459847.32639795	2459847.309131	61.8901608380876	0.055376520172214
WATEC	2459847.32639841	2459847.309131	61.9148076570726	0.055019468316706
WATEC	2459847.32639888	2459847.309131	61.9394619412424	0.055124604707395
WATEC	2459847.32639934	2459847.309131	61.9641236766609	0.056314569718944
WATEC	2459847.3263998	2459847.309131	61.9887928591204	0.053877346896692
WATEC	2459847.32640027	2459847.309131	62.0134694623499	0.055121196861085
WATEC	2459847.32640073	2459847.309131	62.0381534918267	0.054389233965527
WATEC	2459847.32640119	2459847.309131	62.0628449309599	0.05630066277138
WATEC	2459847.32640165	2459847.309131	62.0875437582025	0.057227135078437
WATEC	2459847.32640212	2459847.309131	62.1122499788895	0.055827601589275
WATEC	2459847.32640258	2459847.309131	62.1369635640181	0.054397468665833
WATEC	2459847.32640304	2459847.309131	62.1616845090235	0.054472584529327
WATEC	2459847.32640351	2459847.309131	62.1864128068402	0.054899044225059
WATEC	2459847.32640397	2459847.309131	62.2111484331919	0.054700140328606
WATEC	2459847.32640443	2459847.309131	62.2358913907162	0.058532999485246
WATEC	2459847.3264049	2459847.309131	62.2606416525734	0.056668691018952
WATEC	2459847.32640536	2459847.309131	62.2853992237458	0.053911929786299
WATEC	2459847.32640582	2459847.309131	62.3101640748279	0.056103248138089
WATEC	2459847.32640628	2459847.309131	62.3349362008838	0.058229680746064
WATEC	2459847.32640675	2459847.309131	62.3597155920265	0.057378186537674
WATEC	2459847.32640721	2459847.309131	62.3845022309392	0.054152921804255
WATEC	2459847.32640767	2459847.309131	62.4092961125338	0.055648370156553
WATEC	2459847.32640814	2459847.309131	62.434097212017	0.05432259360517
WATEC	2459847.3264086	2459847.309131	62.4589055291	0.053900557528622
WATEC	2459847.32640906	2459847.309131	62.4837210462459	0.055414000646035
WATEC	2459847.32640952	2459847.309131	62.5085437507751	0.054569983706656
WATEC	2459847.32640999	2459847.309131	62.5333736299477	0.055700016768443
WATEC	2459847.32641045	2459847.309131	62.5582106685135	0.056213735684257
WATEC	2459847.32641091	2459847.309131	62.5830548609969	0.05525044810985
WATEC	2459847.32641138	2459847.309131	62.6079061846511	0.055710031596647
WATEC	2459847.32641184	2459847.309131	62.6327646314305	0.054191072533306
WATEC	2459847.3264123	2459847.309131	62.6576301907739	0.055910512433949
WATEC	2459847.32644425	2459847.309131	64.3897177765867	0.058675482572715
WATEC	2459847.32644471	2459847.309131	64.4150449981434	0.052072346098647
WATEC	2459847.32644517	2459847.309131	64.4403782511545	0.056495848686737
WATEC	2459847.32644564	2459847.309131	64.4657175053385	0.057537313351383
WATEC	2459847.3264461	2459847.309131	64.4910627478143	0.054898086333063
WATEC	2459847.32644656	2459847.309131	64.516413963126	0.055848783244345
WATEC	2459847.32644703	2459847.309131	64.5417711282447	0.056884151179295
WATEC	2459847.32644749	2459847.309131	64.5671342350602	0.056574346138475
WATEC	2459847.32644795	2459847.309131	64.592503247897	0.056288935652266
WATEC	2459847.32644841	2459847.309131	64.6178781659834	0.055650084840882
WATEC	2459847.32644888	2459847.309131	64.6432589584822	0.05636645885786
WATEC	2459847.32644934	2459847.309131	64.6686456119711	0.057119872265191
WATEC	2459847.3264498	2459847.309131	64.6940381104518	0.057043047663572
WATEC	2459847.32645027	2459847.309131	64.7194364328463	0.057025813482101
WATEC	2459847.32645073	2459847.309131	64.7448405629933	0.056290496555083
WATEC	2459847.32655212	2459847.309131	70.4053871101558	0.056458592000541
WATEC	2459847.32655258	2459847.309131	70.4314270540309	0.059896523720724
WATEC	2459847.32655304	2459847.309131	70.4574658452736	0.056373064945232
WATEC	2459847.32655351	2459847.309131	70.4835034464702	0.057519987296358
WATEC	2459847.32655397	2459847.309131	70.5095397924303	0.056703096692659
WATEC	2459847.32655443	2459847.309131	70.5355748477566	0.055484013559187
WATEC	2459847.3265549	2459847.309131	70.5616085467831	0.057034675591937
WATEC	2459847.32655536	2459847.309131	70.5876408536237	0.055778613619181
WATEC	2459847.32655582	2459847.309131	70.6136717071306	0.056382064652011
WATEC	2459847.32655628	2459847.309131	70.6397010559222	0.057896783200221
WATEC	2459847.32655675	2459847.309131	70.6657288558599	0.057984979035604
WATEC	2459847.32655721	2459847.309131	70.6917550425695	0.059577544251608
WATEC	2459847.32655767	2459847.309131	70.7177795789107	0.056954098390051
WATEC	2459847.32655814	2459847.309131	70.7438023975108	0.058485430983938
WATEC	2459847.3265586	2459847.309131	70.7698234582252	0.057151086763916
WATEC	2459847.32655906	2459847.309131	70.7958427056605	0.05873757868386
WATEC	2459847.32655953	2459847.309131	70.8218600791857	0.056807834946828
WATEC	2459847.32655999	2459847.309131	70.8478755328837	0.058381811118786
WATEC	2459847.32656045	2459847.309131	70.8738890081056	0.058676432272071
WATEC	2459847.32656091	2459847.309131	70.8999004559164	0.056327450376851
WATEC	2459847.32656138	2459847.309131	70.9259098196371	0.05745536501652
WATEC	2459847.32656184	2459847.309131	70.9519170398376	0.057764254089907
WATEC	2459847.3265623	2459847.309131	70.9779220792551	0.056295819898991
WATEC	2459847.32656277	2459847.309131	71.0039248579866	0.057687947365658
WATEC	2459847.32656323	2459847.309131	71.0299253382315	0.056686449658951
WATEC	2459847.32656369	2459847.309131	71.0559234570002	0.058548881363935
WATEC	2459847.32656416	2459847.309131	71.0819191634908	0.058959139620275
WATEC	2459847.32656462	2459847.309131	71.1079123966622	0.058376769913704
WATEC	2459847.32656508	2459847.309131	71.133903105162	0.058452119128074
WATEC	2459847.32656554	2459847.309131	71.1598912348667	0.057213245510307
WATEC	2459847.32656601	2459847.309131	71.1858767139671	0.056666297972777
WATEC	2459847.32656647	2459847.309131	71.2118595027081	0.058220563137078
WATEC	2459847.32656693	2459847.309131	71.2378395287273	0.057502634227933
WATEC	2459847.3265674	2459847.309131	71.2638167467254	0.058562064526648
WATEC	2459847.32656786	2459847.309131	71.2897910912388	0.059080146643804
WATEC	2459847.32656832	2459847.309131	71.3157625089359	0.058536827021276
WATEC	2459847.32656878	2459847.309131	71.3417309387494	0.058401087734981
WATEC	2459847.32656925	2459847.309131	71.367696321807	0.055447014184551
WATEC	2459847.32656971	2459847.309131	71.3936585939828	0.055751335227502
WATEC	2459847.32657017	2459847.309131	71.419617708224	0.058405228154426
WATEC	2459847.32657064	2459847.309131	71.4455735923806	0.056983944411977
WATEC	2459847.3265711	2459847.309131	71.4715261938469	0.058104080609733
WATEC	2459847.32657156	2459847.309131	71.4974754497985	0.057708293933387
WATEC	2459847.32657203	2459847.309131	71.5234212971129	0.057670915510398
WATEC	2459847.32657249	2459847.309131	71.5493636798066	0.056544987105321
WATEC	2459847.32657295	2459847.309131	71.5753025316755	0.056933259648596
WATEC	2459847.32657341	2459847.309131	71.6012377985968	0.055468165234554
WATEC	2459847.32657388	2459847.309131	71.6271694088123	0.056285205102507
WATEC	2459847.32657434	2459847.309131	71.6530973100532	0.056589896366628
WATEC	2459847.3265748	2459847.309131	71.6790214299474	0.058865842267019
WATEC	2459847.32657527	2459847.309131	71.7049417081838	0.059003805933954
WATEC	2459852.33202441	2459852.311836	31.2884393850845	0.058676286376061
WATEC	2459852.33202487	2459852.311836	31.2937646995981	0.048957361895531
WATEC	2459852.33202534	2459852.311836	31.2990878948728	0.05386651814861
WATEC	2459852.3320258	2459852.311836	31.3044089653657	0.044144595516792
WATEC	2459852.33202626	2459852.311836	31.3097279107196	0.048721753272635
WATEC	2459852.33202672	2459852.311836	31.3150447264248	0.049639923237041
WATEC	2459852.33202719	2459852.311836	31.320359407971	0.051379482888041
WATEC	2459852.33202765	2459852.311836	31.3256719518822	0.052771545238209
WATEC	2459852.33202811	2459852.311836	31.3309823588349	0.053429474436492
WATEC	2459852.33202858	2459852.311836	31.3362906222381	0.044925080500264
WATEC	2459852.33202904	2459852.311836	31.3415967365348	0.050861604031697
WATEC	2459852.3320295	2459852.311836	31.3469007013598	0.050555451483562
WATEC	2459852.33202997	2459852.311836	31.3522025121925	0.072727679893901
WATEC	2459852.33203043	2459852.311836	31.3575021645108	0.046064044642522
WATEC	2459852.33203089	2459852.311836	31.3627996558678	0.051857491564836
WATEC	2459852.33203135	2459852.311836	31.3680949848534	0.055537653531935
WATEC	2459852.33203182	2459852.311836	31.3733881427884	0.047597642817815
WATEC	2459852.33203228	2459852.311836	31.3786791334506	0.05605894217885
WATEC	2459852.33203274	2459852.311836	31.3839679460814	0.048654528696933
WATEC	2459852.33203321	2459852.311836	31.3892545803036	0.045295425740786
WATEC	2459852.33203367	2459852.311836	31.3945390336609	0.052354281921171
WATEC	2459852.33203413	2459852.311836	31.3998213005812	0.040138304255784
WATEC	2459852.33203459	2459852.311836	31.4051013796444	0.051659033425966
WATEC	2459852.33203506	2459852.311836	31.4103792652759	0.052796111450735
WATEC	2459852.33203552	2459852.311836	31.4156549581297	0.047275236156543
WATEC	2459852.33203598	2459852.311836	31.4209284484728	0.05161761200386
WATEC	2459852.33203645	2459852.311836	31.4261997348806	0.03898986546923
WATEC	2459852.33203691	2459852.311836	31.431468818003	0.048834108687478
WATEC	2459852.33203737	2459852.311836	31.4367356891417	0.050876704178697
WATEC	2459852.33203784	2459852.311836	31.4420003479054	0.055428384734298
WATEC	2459852.3320383	2459852.311836	31.4472627887089	0.05690359165387
WATEC	2459852.33203876	2459852.311836	31.4525230090811	0.053845660548191
WATEC	2459852.33203922	2459852.311836	31.457781008627	0.052194739715642
WATEC	2459852.33203969	2459852.311836	31.4630367765627	0.054628541842347
WATEC	2459852.33204015	2459852.311836	31.4682903166459	0.052028314817175
WATEC	2459852.33204061	2459852.311836	31.4735416191286	0.053026155899592
WATEC	2459852.33204108	2459852.311836	31.4787906867272	0.048009309480769
WATEC	2459852.33204154	2459852.311836	31.484037510729	0.047976211800685
WATEC	2459852.332042	2459852.311836	31.4892820907312	0.05088053390234
WATEC	2459852.33204247	2459852.311836	31.4945244232139	0.04693476111478
WATEC	2459852.33204293	2459852.311836	31.4997645015371	0.048613774452197
WATEC	2459852.33204339	2459852.311836	31.5050023252945	0.054684667945204
WATEC	2459852.33204385	2459852.311836	31.5102378878438	0.051178446953067
WATEC	2459852.33204432	2459852.311836	31.5154711918938	0.044604368386836
WATEC	2459852.33204478	2459852.311836	31.5207022256039	0.050982547865844
WATEC	2459852.33204524	2459852.311836	31.5259309906406	0.053901265938601
WATEC	2459852.33204571	2459852.311836	31.5311574845126	0.050599065509657
WATEC	2459852.33204617	2459852.311836	31.5363817005713	0.054581116348636
WATEC	2459852.33204663	2459852.311836	31.5416036363225	0.050676266565566
WATEC	2459852.33204709	2459852.311836	31.5468232871931	0.059251238946408
WATEC	2459852.33204756	2459852.311836	31.5520406506858	0.044926705484735
WATEC	2459852.33204802	2459852.311836	31.5572557243039	0.048686780094135
WATEC	2459852.33204848	2459852.311836	31.5624685024301	0.045600922623884
WATEC	2459852.33204895	2459852.311836	31.5676789846423	0.049863034598501
WATEC	2459852.33204941	2459852.311836	31.5728871642826	0.06138820461977
WATEC	2459852.33204987	2459852.311836	31.578093038848	0.047813658002834
WATEC	2459852.33205034	2459852.311836	31.5832966037549	0.05135640521202
WATEC	2459852.3320508	2459852.311836	31.5884978564991	0.048377044870316
WATEC	2459852.33205126	2459852.311836	31.5936967945721	0.051233019695026
WATEC	2459852.33205172	2459852.311836	31.5988934123493	0.054856346078491
WATEC	2459852.33205219	2459852.311836	31.6040877094	0.053399885307551
WATEC	2459852.33205265	2459852.311836	31.6092796769769	0.053523870901202
WATEC	2459852.33205311	2459852.311836	31.6144693177656	0.056048667252735
WATEC	2459852.33205358	2459852.311836	31.619656624056	0.054921914558214
WATEC	2459852.33205404	2459852.311836	31.624841592294	0.050621430917153
WATEC	2459852.3320545	2459852.311836	31.6300242210038	0.053007279345522
WATEC	2459852.33205496	2459852.311836	31.6352045055899	0.051948898505219
WATEC	2459852.33205543	2459852.311836	31.6403824424945	0.052169281370168
WATEC	2459852.33205589	2459852.311836	31.6455580260799	0.047020789483218
WATEC	2459852.33205635	2459852.311836	31.6507312569445	0.043813559096971
WATEC	2459852.33205682	2459852.311836	31.6559021294479	0.060841177033854
WATEC	2459852.33205728	2459852.311836	31.6610706400274	0.046878282460021
WATEC	2459852.33205774	2459852.311836	31.6662367851201	0.048397250392096
WATEC	2459852.33205821	2459852.311836	31.6714005611602	0.053764330401312
WATEC	2459852.33205867	2459852.311836	31.6765619645827	0.051565648118836
WATEC	2459852.33205913	2459852.311836	31.6817209907802	0.054008721124332
WATEC	2459852.33205959	2459852.311836	31.6868776372233	0.049036906901911
WATEC	2459852.33206006	2459852.311836	31.6920319024225	0.054804107570544
WATEC	2459852.33206052	2459852.311836	31.6971837786481	0.050027212864565
WATEC	2459852.33206098	2459852.311836	31.7023332654464	0.054321164907802
WATEC	2459852.33206145	2459852.311836	31.7074803571656	0.048763324321115
WATEC	2459852.33206191	2459852.311836	31.7126250512704	0.049529982996749
WATEC	2459852.33206237	2459852.311836	31.7177673462654	0.0542223371839
WATEC	2459852.33206284	2459852.311836	31.7229072344138	0.052663733318811
WATEC	2459852.33206654	2459852.311836	31.7639393446473	0.057551040137117
WATEC	2459852.332067	2459852.311836	31.7690574297905	0.054685684861246
WATEC	2459852.33206747	2459852.311836	31.7741730722561	0.045135907341902
WATEC	2459852.33206793	2459852.311836	31.7792862736543	0.054845125607867
WATEC	2459852.33206839	2459852.311836	31.7843970251953	0.047295850103636
WATEC	2459852.33206885	2459852.311836	31.7895053264069	0.055550371319628
WATEC	2459852.33206932	2459852.311836	31.7946111726573	0.053012978749387
WATEC	2459852.33206978	2459852.311836	31.7997145603513	0.051745475576181
WATEC	2459852.33207024	2459852.311836	31.8048154848556	0.054128473999037
WATEC	2459852.33207071	2459852.311836	31.8099139446536	0.054223224134261
WATEC	2459852.33207117	2459852.311836	31.8150099361478	0.044118035916423
WATEC	2459852.33207163	2459852.311836	31.8201034515813	0.014975950008775
WATEC	2459852.33207209	2459852.311836	31.8251944935932	0.050961311781903
WATEC	2459852.33207256	2459852.311836	31.8302830533851	0.056696999977469
WATEC	2459852.33207348	2459852.311836	31.8404527191792	0.049537732172322
WATEC	2459852.33207395	2459852.311836	31.8455338179759	0.054445670582218
WATEC	2459852.33207441	2459852.311836	31.8506124232602	0.049194569063768
WATEC	2459852.33207487	2459852.311836	31.8556885272675	0.054606462189397
WATEC	2459852.33207534	2459852.311836	31.8607621326294	0.055888025624293
WATEC	2459852.3320758	2459852.311836	31.8658332294993	0.050596052052507
WATEC	2459852.33207626	2459852.311836	31.8709018184289	0.048536656019007
WATEC	2459852.33207672	2459852.311836	31.8759678968481	0.050062896370625
WATEC	2459852.33207719	2459852.311836	31.8810314569863	0.047766586599581
WATEC	2459852.33207765	2459852.311836	31.8860924993918	0.051349235245324
WATEC	2459852.33207811	2459852.311836	31.8911510162925	0.04651412004162
WATEC	2459852.33207858	2459852.311836	31.8962070082343	0.049370792142081
WATEC	2459852.33207904	2459852.311836	31.9012604664032	0.049686697289301
WATEC	2459852.3320795	2459852.311836	31.9063113913421	0.050737388044803
WATEC	2459852.33207996	2459852.311836	31.9113597804754	0.064521499073135
WATEC	2459852.33208043	2459852.311836	31.9164056260255	0.054713055923636
WATEC	2459852.33208089	2459852.311836	31.9214489285334	0.050861133524518
WATEC	2459852.33208135	2459852.311836	31.9264896802202	0.054401686266874
WATEC	2459852.33208182	2459852.311836	31.9315278805848	0.055639740412002
WATEC	2459852.33208228	2459852.311836	31.9365635239261	0.05063024573443
WATEC	2459852.33208274	2459852.311836	31.9415966076618	0.055957052489637
WATEC	2459852.33208321	2459852.311836	31.9466271312868	0.058814218828573
WATEC	2459852.33208367	2459852.311836	31.9516550828605	0.0510793018797
WATEC	2459852.33208413	2459852.311836	31.9566804681131	0.050521635182287
WATEC	2459852.33208459	2459852.311836	31.9617032782221	0.049872885298094
WATEC	2459852.33208506	2459852.311836	31.9667235105984	0.057595181078356
WATEC	2459852.33208552	2459852.311836	31.9717411605751	0.052512369958606
WATEC	2459852.33208598	2459852.311836	31.9767562266021	0.055053499329158
WATEC	2459852.33208645	2459852.311836	31.9817687040104	0.048395741435723
WATEC	2459852.33208691	2459852.311836	31.9867785881293	0.050551083198398
WATEC	2459852.33208737	2459852.311836	31.9917858784462	0.054197222370806
WATEC	2459852.33208784	2459852.311836	31.9967905671697	0.063198361787345
WATEC	2459852.3320883	2459852.311836	32.0017926527456	0.051542719984488
WATEC	2459852.33208876	2459852.311836	32.00679213258	0.049851652511103
WATEC	2459852.33208922	2459852.311836	32.011789001997	0.056699499594149
WATEC	2459852.33208969	2459852.311836	32.0167832573613	0.055654420673281
WATEC	2459852.33209015	2459852.311836	32.0217748939957	0.05220954521856
WATEC	2459852.33209061	2459852.311836	32.026763909303	0.05711672699501
WATEC	2459852.33209108	2459852.311836	32.0317503006832	0.049677307645841
WATEC	2459852.33209154	2459852.311836	32.0367340634571	0.051881952038338
WATEC	2459852.332092	2459852.311836	32.0417151939846	0.052855351992014
WATEC	2459852.33209247	2459852.311836	32.0466936875855	0.049893176319665
WATEC	2459852.33209293	2459852.311836	32.0516695437355	0.050445016656644
WATEC	2459852.33209339	2459852.311836	32.0566427546343	0.051735356017536
WATEC	2459852.33209385	2459852.311836	32.0616133197564	0.084978119045254
WATEC	2459852.33209432	2459852.311836	32.0665812333785	0.058262118118588
WATEC	2459852.33209478	2459852.311836	32.0715464928946	0.053649272111012
WATEC	2459852.33209524	2459852.311836	32.076509096738	0.05962060663472
WATEC	2459852.33209571	2459852.311836	32.0814690371035	0.054706638371773
WATEC	2459852.33209617	2459852.311836	32.0864263124218	0.048335375036564
WATEC	2459852.33209663	2459852.311836	32.0913809211241	0.049286034959668
WATEC	2459852.33209756	2459852.311836	32.1012821147269	0.049541519046339
WATEC	2459852.33209802	2459852.311836	32.1062286944052	0.054588365397995
WATEC	2459852.33209848	2459852.311836	32.1111725907861	0.049642011103668
WATEC	2459852.33209895	2459852.311836	32.1161138002186	0.054820320667164
WATEC	2459852.33209941	2459852.311836	32.1210523169694	0.054557110001812
WATEC	2459852.33209987	2459852.311836	32.1259881415427	0.053835504000452
WATEC	2459852.33210034	2459852.311836	32.1309212682046	0.050668347679378
WATEC	2459852.3321008	2459852.311836	32.1358516932999	0.074309958610657
WATEC	2459852.33210126	2459852.311836	32.1407794131734	0.049293361343338
WATEC	2459852.33210172	2459852.311836	32.1457044241671	0.045104920454098
WATEC	2459852.33210219	2459852.311836	32.1506267226241	0.057852766310549
WATEC	2459852.33210265	2459852.311836	32.1555463028081	0.05380512278981
WATEC	2459852.33210311	2459852.311836	32.160463166255	0.055586104127799
WATEC	2459852.33210358	2459852.311836	32.1653773041102	0.052192394947264
WATEC	2459852.33210404	2459852.311836	32.1702887158307	0.058786483125994
WATEC	2459852.3321045	2459852.311836	32.1751973956766	0.053276067024197
WATEC	2459852.33210496	2459852.311836	32.1801033410258	0.053549761662137
WATEC	2459852.33210543	2459852.311836	32.1850065513322	0.043088483791697
WATEC	2459852.33210589	2459852.311836	32.1899070156608	0.04915879900594
WATEC	2459852.33210635	2459852.311836	32.19480473762	0.031551623661474
WATEC	2459852.33210682	2459852.311836	32.1996997083503	0.052051888733951
WATEC	2459852.33210728	2459852.311836	32.2045919273041	0.05493775320982
WATEC	2459852.33210774	2459852.311836	32.2094813887373	0.051786844284753
WATEC	2459852.33210821	2459852.311836	32.214368090023	0.056717161771461
WATEC	2459852.33210867	2459852.311836	32.2192520285324	0.057253643996839
WATEC	2459852.33210913	2459852.311836	32.2241331995588	0.053339990372073
WATEC	2459852.33210959	2459852.311836	32.2290116004734	0.055008739026427
WATEC	2459852.33211006	2459852.311836	32.2338872255296	0.061521055187117
WATEC	2459852.33211052	2459852.311836	32.2387600710578	0.058164048176788
WATEC	2459852.33211098	2459852.311836	32.243630135465	0.058079626391122
WATEC	2459852.33211145	2459852.311836	32.2484974119652	0.054653758026926
WATEC	2459852.33211191	2459852.311836	32.2533619010404	0.059075113190484
WATEC	2459852.33211237	2459852.311836	32.2582235969422	0.053749936667964
WATEC	2459852.33211284	2459852.311836	32.2630824970369	0.049137231182769
WATEC	2459852.3321133	2459852.311836	32.2679385945349	0.051090478510509
WATEC	2459852.33211376	2459852.311836	32.2727918878405	0.056324096590449
WATEC	2459852.33211422	2459852.311836	32.2776423753557	0.051647108266889
WATEC	2459852.33211469	2459852.311836	32.2824900482136	0.054311698341018
WATEC	2459852.33211515	2459852.311836	32.2873349089699	0.056334202665457
WATEC	2459852.33211561	2459852.311836	32.2921769477178	0.057940477315014
WATEC	2459852.33211608	2459852.311836	32.297016168049	0.054232441403085
WATEC	2459852.33211654	2459852.311836	32.3018525590189	0.053736845651551
WATEC	2459852.332117	2459852.311836	32.3066861200646	0.048660647186466
WATEC	2459852.33211747	2459852.311836	32.3115168495842	0.047981361101332
WATEC	2459852.33211793	2459852.311836	32.3163447387089	0.05481750813536
WATEC	2459852.33211839	2459852.311836	32.3211697899876	0.053386035459098
WATEC	2459852.33211885	2459852.311836	32.3259919935128	0.051924756970571
WATEC	2459852.33211932	2459852.311836	32.3308113497569	0.044602882086307
WATEC	2459852.33211978	2459852.311836	32.3356278571139	0.051577811096422
WATEC	2459852.33212024	2459852.311836	32.340441505676	0.05345274318233
WATEC	2459852.33212071	2459852.311836	32.3452522959132	0.050866123722738
WATEC	2459852.33212117	2459852.311836	32.3500602220676	0.059042636139324
WATEC	2459852.33212209	2459852.311836	32.3596674715489	0.06098157668167
WATEC	2459852.33212256	2459852.311836	32.3644667864711	0.053541721804564
WATEC	2459852.33212302	2459852.311836	32.3692632267287	0.047540352020591
WATEC	2459852.33212348	2459852.311836	32.3740567824115	0.04910921589254
WATEC	2459852.33212395	2459852.311836	32.3788474539846	0.055851708450081
WATEC	2459852.33212441	2459852.311836	32.3836352356884	0.049070249160304
WATEC	2459852.33212487	2459852.311836	32.3884201259115	0.050290894448066
WATEC	2459852.33212534	2459852.311836	32.3932021188933	0.04996329657308
WATEC	2459852.3321258	2459852.311836	32.3979812130222	0.061517037414511
WATEC	2459852.33212626	2459852.311836	32.4027574056485	0.054646514479383
WATEC	2459852.33212672	2459852.311836	32.4075306868604	0.052338491978284
WATEC	2459852.33212719	2459852.311836	32.4123010602328	0.051655731534897
WATEC	2459852.33212765	2459852.311836	32.4170685158527	0.057551593692768
WATEC	2459852.33212811	2459852.311836	32.4218330541811	0.052910826393725
WATEC	2459852.33212858	2459852.311836	32.4265946715288	0.052131525045583
WATEC	2459852.33212904	2459852.311836	32.4313533631698	0.055000650309937
WATEC	2459852.3321295	2459852.311836	32.4361091243775	0.050896261000929
WATEC	2459852.33212996	2459852.311836	32.4408619545728	0.049699605146984
WATEC	2459852.33213043	2459852.311836	32.4456118479911	0.05091345661122
WATEC	2459852.33213089	2459852.311836	32.4503587978312	0.056801699617713
WATEC	2459852.33213135	2459852.311836	32.4551028045503	0.057538964325038
WATEC	2459852.33213182	2459852.311836	32.4598438644566	0.064414562089758
WATEC	2459852.33225866	2459852.311836	33.6349558370336	0.0622270348305
WATEC	2459852.33225912	2459852.311836	33.6387467666875	0.055215697966402
WATEC	2459852.33225958	2459852.311836	33.6425337399102	0.054293803587418
WATEC	2459852.33226005	2459852.311836	33.6463167592401	0.061560271906151
WATEC	2459852.33226051	2459852.311836	33.6500958131146	0.057239997025057
WATEC	2459852.33226097	2459852.311836	33.6538709050811	0.057690050563314
WATEC	2459852.33226144	2459852.311836	33.6576420255971	0.057683215813612
WATEC	2459852.3322619	2459852.311836	33.6614091772052	0.058453809121425
WATEC	2459852.33226236	2459852.311836	33.6651723523808	0.053423543203813
WATEC	2459852.33226282	2459852.311836	33.6689315466229	0.062019319911066
WATEC	2459852.33226375	2459852.311836	33.6764379883982	0.055653653568091
WATEC	2459852.33226421	2459852.311836	33.6801852279427	0.050448174006316
WATEC	2459852.33226514	2459852.311836	33.687667721877	0.051438612157468
WATEC	2459852.3322656	2459852.311836	33.6914029713087	0.060167121107565
WATEC	2459852.33226606	2459852.311836	33.6951342153933	0.051563521867223
WATEC	2459852.33226653	2459852.311836	33.6988614566816	0.054171728015057
WATEC	2459852.33226699	2459852.311836	33.7025846846593	0.054330907571049
WATEC	2459852.33226745	2459852.311836	33.70630389987	0.059169799885425
WATEC	2459852.33226792	2459852.311836	33.7100190958245	0.058920431135224
WATEC	2459852.33226838	2459852.311836	33.7137302730689	0.057178154263355
WATEC	2459852.33226884	2459852.311836	33.7174374251184	0.054454162501637
WATEC	2459852.33226931	2459852.311836	33.7211405505121	0.054652320159485
WATEC	2459852.33226977	2459852.311836	33.7248396457827	0.052342590444895
WATEC	2459852.33227023	2459852.311836	33.7285347044538	0.047489581960449
WATEC	2459852.33227069	2459852.311836	33.7322257270766	0.05242801480687
WATEC	2459852.33227116	2459852.311836	33.7359127061761	0.054699081551732
WATEC	2459852.33227162	2459852.311836	33.7395956403007	0.064452060592405
WATEC	2459852.33227208	2459852.311836	33.7432745269951	0.055401706937323
WATEC	2459852.33227255	2459852.311836	33.7469493607984	0.053545365761399
WATEC	2459852.33227301	2459852.311836	33.7506201412653	0.054548068405657
WATEC	2459852.33227347	2459852.311836	33.754286859932	0.059540421602638
WATEC	2459852.33227394	2459852.311836	33.7579495193635	0.056721790614986
WATEC	2459852.3322744	2459852.311836	33.7616081121034	0.053884794099085
WATEC	2459852.33227486	2459852.311836	33.7652626347066	0.053696994665701
WATEC	2459852.33227532	2459852.311836	33.7689130857335	0.058680676043986
WATEC	2459852.33227579	2459852.311836	33.7725594597408	0.059998941823556
WATEC	2459852.33227625	2459852.311836	33.776201756292	0.057908088851159
WATEC	2459852.33227671	2459852.311836	33.7798399669446	0.057388668511493
WATEC	2459852.33227718	2459852.311836	33.7834740942706	0.064791179285797
WATEC	2459852.33227764	2459852.311836	33.7871041298317	0.05983641515514
WATEC	2459852.3322781	2459852.311836	33.7907300732001	0.049284305046296
WATEC	2459852.33227857	2459852.311836	33.7943519199458	0.061612287851856
WATEC	2459852.33227903	2459852.311836	33.7979696666424	0.054325464492589
WATEC	2459852.33227949	2459852.311836	33.8015833098657	0.056590836966759
WATEC	2459852.33227995	2459852.311836	33.8051928441937	0.052602834635302
WATEC	2459852.33228042	2459852.311836	33.8087982702052	0.056653644131505
WATEC	2459852.33228088	2459852.311836	33.8123995824829	0.052455915185894
WATEC	2459852.33228134	2459852.311836	33.8159967776103	0.056714379999531
WATEC	2459852.33228181	2459852.311836	33.819589852174	0.060009193371334
WATEC	2459852.33228227	2459852.311836	33.8231788017639	0.052191306137016
WATEC	2459852.33228273	2459852.311836	33.8267636239694	0.053050013788003
WATEC	2459852.33228319	2459852.311836	33.8303443173798	0.052282572228942
WATEC	2459852.33228366	2459852.311836	33.8339208725999	0.053706146495965
WATEC	2459852.33228412	2459852.311836	33.8374932962096	0.056599593278249
WATEC	2459852.33228458	2459852.311836	33.8410615748264	0.05395773442856
WATEC	2459852.33228505	2459852.311836	33.8446257100421	0.052671923243983
WATEC	2459852.33228551	2459852.311836	33.8481856964658	0.058839363014009
WATEC	2459852.33228597	2459852.311836	33.8517415317009	0.059234664863866
WATEC	2459852.33228643	2459852.311836	33.8552932133526	0.05477085899021
WATEC	2459852.3322869	2459852.311836	33.8588407370343	0.054423402774679
WATEC	2459852.33228736	2459852.311836	33.8623841003553	0.056641407692091
WATEC	2459852.33228782	2459852.311836	33.8659232969408	0.059099386990612
WATEC	2459852.33228829	2459852.311836	33.869458326398	0.065017027677995
WATEC	2459852.33228875	2459852.311836	33.8729891833543	0.055105629179953
WATEC	2459852.33228921	2459852.311836	33.8765158654279	0.057124806107518
WATEC	2459852.33228968	2459852.311836	33.8800383702384	0.056143578989071
WATEC	2459852.33229014	2459852.311836	33.883556693417	0.056322668149603
WATEC	2459852.3322906	2459852.311836	33.8870708315915	0.053502758624728
WATEC	2459852.33229106	2459852.311836	33.8905807813941	0.06064639499134
WATEC	2459852.33229153	2459852.311836	33.8940865374682	0.052092274550171
WATEC	2459852.33229199	2459852.311836	33.8975881014248	0.055960165222758
WATEC	2459852.33229245	2459852.311836	33.9010854639326	0.055329824777895
WATEC	2459852.33229292	2459852.311836	33.9045786276005	0.05586804898484
WATEC	2459852.33229338	2459852.311836	33.9080675850932	0.05542325399628
WATEC	2459852.33229384	2459852.311836	33.9115523330563	0.060452801559728
WATEC	2459852.33229431	2459852.311836	33.915032870126	0.051712094321879
WATEC	2459852.33229477	2459852.311836	33.918509191958	0.057548137880019
WATEC	2459852.33229523	2459852.311836	33.9219812961985	0.054443007377284
WATEC	2459852.33229569	2459852.311836	33.9254491745369	0.055169521524801
WATEC	2459852.33229616	2459852.311836	33.9289128325677	0.055867587023074
WATEC	2459852.33229662	2459852.311836	33.9323722590074	0.047484718743328
WATEC	2459852.33229708	2459852.311836	33.9358274525048	0.053402071928776
WATEC	2459852.33229755	2459852.311836	33.9392784136942	0.057593025087457
WATEC	2459852.33229801	2459852.311836	33.942725135273	0.054067489180422
WATEC	2459852.33229847	2459852.311836	33.9461676149034	0.057096864823758
WATEC	2459852.33229894	2459852.311836	33.9496058482656	0.05367780058547
WATEC	2459852.3322994	2459852.311836	33.9530398350087	0.053649036907648
WATEC	2459852.33229986	2459852.311836	33.9564695678446	0.057494027375376
WATEC	2459852.33230032	2459852.311836	33.959895044445	0.057777146472691
WATEC	2459852.33230079	2459852.311836	33.9633162654557	0.056035561915177
WATEC	2459852.33230125	2459852.311836	33.9667332226066	0.054475452126312
WATEC	2459852.33230171	2459852.311836	33.970145916548	0.056523865531321
WATEC	2459852.33230218	2459852.311836	33.9735543400071	0.057529548919132
WATEC	2459852.33230264	2459852.311836	33.9769584926478	0.05526059401248
WATEC	2459852.3323031	2459852.311836	33.9803583701743	0.052651628654528
WATEC	2459852.33230356	2459852.311836	33.9837539673052	0.054599582272645
WATEC	2459852.33230403	2459852.311836	33.9871452856882	0.057435649746146
WATEC	2459852.33230449	2459852.311836	33.9905323160888	0.056267777317959
WATEC	2459852.33230495	2459852.311836	33.9939150621372	0.055319553716282
WATEC	2459852.33230542	2459852.311836	33.9972935136177	0.05676649113223
WATEC	2459852.33230588	2459852.311836	34.000667670207	0.057351701032234
WATEC	2459852.33230634	2459852.311836	34.0040375305958	0.054670539743329
WATEC	2459852.33230681	2459852.311836	34.0074030865578	0.05387809448112
WATEC	2459852.33230727	2459852.311836	34.0107643407396	0.053923224636353
WATEC	2459852.33230773	2459852.311836	34.0141212839354	0.050130573476454
WATEC	2459852.33230819	2459852.311836	34.0174739207686	0.06021511348436
WATEC	2459852.33230866	2459852.311836	34.020822237104	0.05973659799965
WATEC	2459852.33230912	2459852.311836	34.0241662385573	0.05890051287041
WATEC	2459852.33230958	2459852.311836	34.0275059198837	0.054710551457007
WATEC	2459852.33231005	2459852.311836	34.0308412748576	0.062615230417211
WATEC	2459852.33231051	2459852.311836	34.0341723031762	0.058192351544132
WATEC	2459852.33231097	2459852.311836	34.0374989996061	0.057756075400498
WATEC	2459852.33231143	2459852.311836	34.0408213618763	0.065435242867983
WATEC	2459852.3323119	2459852.311836	34.0441393887028	0.060322957051344
WATEC	2459852.33231236	2459852.311836	34.0474530728906	0.050465003165412
WATEC	2459852.33231282	2459852.311836	34.0507624151321	0.055417006414842
WATEC	2459852.33231329	2459852.311836	34.0540674072545	0.059919601833269
WATEC	2459852.33231375	2459852.311836	34.0573680519243	0.056845167472688
WATEC	2459852.33231421	2459852.311836	34.0606643409755	0.052058765928116
WATEC	2459852.33231468	2459852.311836	34.0639562731396	0.057281548064323
WATEC	2459852.33231514	2459852.311836	34.0672438461649	0.061611199585498
WATEC	2459852.3323156	2459852.311836	34.0705270558339	0.059633357381281
WATEC	2459852.33231606	2459852.311836	34.0738058999004	0.05478327191056
WATEC	2459852.33231653	2459852.311836	34.0770803712024	0.060905568531986
WATEC	2459852.33231699	2459852.311836	34.0803504724169	0.055458870325759
WATEC	2459852.33231745	2459852.311836	34.0836161954048	0.055756248473847
WATEC	2459852.33231792	2459852.311836	34.0868775389147	0.051709178242095
WATEC	2459852.33231838	2459852.311836	34.0901345007131	0.0562372536208
WATEC	2459852.33231884	2459852.311836	34.0933870756212	0.059375804141274
WATEC	2459852.33231931	2459852.311836	34.0966352643573	0.058230350563675
WATEC	2459852.33231977	2459852.311836	34.09987905684	0.051497860746614
WATEC	2459852.33232023	2459852.311836	34.1031184557562	0.053086710458998
WATEC	2459852.33232069	2459852.311836	34.1063534549595	0.059213495669522
WATEC	2459852.33232116	2459852.311836	34.1095840532133	0.057549387514324
WATEC	2459852.33232162	2459852.311836	34.1128102463408	0.061536003601628
WATEC	2459852.33232208	2459852.311836	34.1160320301676	0.057726146541569
WATEC	2459852.33232255	2459852.311836	34.1192494054269	0.056785719330194
WATEC	2459852.33232301	2459852.311836	34.1224623630478	0.05359181117376
WATEC	2459852.33232347	2459852.311836	34.1256709027877	0.056664257848397
WATEC	2459852.33232394	2459852.311836	34.1288750224457	0.05424556439662
WATEC	2459852.3323244	2459852.311836	34.1320747168836	0.054948990218575
WATEC	2459852.33232486	2459852.311836	34.135269983906	0.051985813365681
WATEC	2459852.33232532	2459852.311836	34.1384608213189	0.054156674190009
WATEC	2459852.33232579	2459852.311836	34.1416472239956	0.063387854508067
WATEC	2459852.33232625	2459852.311836	34.1448291926844	0.053860182143781
WATEC	2459852.33232671	2459852.311836	34.1480067183493	0.049767649267941
WATEC	2459852.33232718	2459852.311836	34.1511798017443	0.060825894632079
WATEC	2459852.33232764	2459852.311836	34.1543484377561	0.067784505651226
WATEC	2459852.3323281	2459852.311836	34.1575126251862	0.058436090383882
WATEC	2459852.33232856	2459852.311836	34.1606723589273	0.055293959586981
WATEC	2459852.33232903	2459852.311836	34.1638276368091	0.06182556437706
WATEC	2459852.33232949	2459852.311836	34.1669784576405	0.058224090614817
WATEC	2459852.33232995	2459852.311836	34.1701248153472	0.062612044264888
WATEC	2459852.33233042	2459852.311836	34.1732667077675	0.059499802919991
WATEC	2459922.22978777	2459921.87990287	33.4239877391537	0.054804518112759
WATEC	2459922.22978823	2459921.87990287	33.4130806268106	0.052512517329236
WATEC	2459922.22978869	2459921.87990287	33.4021768920001	0.046879010654677
WATEC	2459922.22978915	2459921.87990287	33.3912765318204	0.050763144448869
WATEC	2459922.22978962	2459921.87990287	33.3803795456356	0.050012773093162
WATEC	2459922.22979008	2459921.87990287	33.3694859365922	0.047991753441677
WATEC	2459922.22979054	2459921.87990287	33.3585957025374	0.05439433592343
WATEC	2459922.22979101	2459921.87990287	33.3477088443439	0.046688946984523
WATEC	2459922.22979147	2459921.87990287	33.3368253621116	0.048701459544908
WATEC	2459922.22979193	2459921.87990287	33.3259452567058	0.045125084549347
WATEC	2459922.2297924	2459921.87990287	33.3150685274714	0.04954144621481
WATEC	2459922.22979286	2459921.87990287	33.3041951722255	0.046744354580126
WATEC	2459922.22979332	2459921.87990287	33.2933251971285	0.049865245289335
WATEC	2459922.22979378	2459921.87990287	33.2824585954492	0.045645739039556
WATEC	2459922.22979425	2459921.87990287	33.2715953710539	0.049180519365742
WATEC	2459922.22979471	2459921.87990287	33.2607355240269	0.050379844957315
WATEC	2459922.22979517	2459921.87990287	33.249879052937	0.046312944476348
WATEC	2459922.22979564	2459921.87990287	33.2390259586053	0.047875693312197
WATEC	2459922.2297961	2459921.87990287	33.2281762411103	0.051907061135964
WATEC	2459922.22979656	2459921.87990287	33.2173299012702	0.045849017729984
WATEC	2459922.22979703	2459921.87990287	33.206486936875	0.053941733323834
WATEC	2459922.22979749	2459921.87990287	33.1956473517734	0.048913334533082
WATEC	2459922.22979795	2459921.87990287	33.184811142227	0.049519913617419
WATEC	2459922.22979841	2459921.87990287	33.1739783098079	0.049909944157303
WATEC	2459922.22979888	2459921.87990287	33.1631488545658	0.048029881618159
WATEC	2459922.22979934	2459921.87990287	33.1523227765381	0.04590951490027
WATEC	2459922.2297998	2459921.87990287	33.141500076519	0.051618452726517
WATEC	2459922.22980027	2459921.87990287	33.1306807522843	0.048982434872687
WATEC	2459922.22980073	2459921.87990287	33.11986480764	0.048511558917438
WATEC	2459922.22980119	2459921.87990287	33.1090522395947	0.049463262357706
WATEC	2459922.22980166	2459921.87990287	33.0982430474197	0.048273716067802
WATEC	2459922.22980212	2459921.87990287	33.0874372341516	0.0458072251781
WATEC	2459922.22980258	2459921.87990287	33.0766347967916	0.049241816191161
WATEC	2459922.22980304	2459921.87990287	33.0658357383808	0.047633372106345
WATEC	2459922.22980351	2459921.87990287	33.0550400574116	0.05321461318658
WATEC	2459922.22980397	2459921.87990287	33.0442477531354	0.047614594952015
WATEC	2459922.22980443	2459921.87990287	33.0334588270735	0.052263115802948
WATEC	2459922.2298049	2459921.87990287	33.0226732769521	0.045615224196708
WATEC	2459922.22980536	2459921.87990287	33.0118911057947	0.048320197575749
WATEC	2459922.22980582	2459921.87990287	33.0011123105722	0.04785953368947
WATEC	2459922.22980628	2459921.87990287	32.9903368942864	0.04756719702486
WATEC	2459922.22980675	2459921.87990287	32.9795648554218	0.047700472923003
WATEC	2459922.22980721	2459921.87990287	32.9687961932045	0.049051068379431
WATEC	2459922.22980767	2459921.87990287	32.9580309083639	0.041297902169207
WATEC	2459922.22980814	2459921.87990287	32.9472690008817	0.05022194896142
WATEC	2459922.2298086	2459921.87990287	32.9365104707256	0.049996831713586
WATEC	2459922.22980906	2459921.87990287	32.9257553193643	0.044139267213307
WATEC	2459922.22980953	2459921.87990287	32.9150035437581	0.050084151354918
WATEC	2459922.22980999	2459921.87990287	32.9042551453663	0.046459856038171
WATEC	2459922.22981045	2459921.87990287	32.8935101241584	0.047405546104977
WATEC	2459922.22981091	2459921.87990287	32.8827684808296	0.047298420764196
WATEC	2459922.22981138	2459921.87990287	32.8720302138314	0.044613407337993
WATEC	2459922.22981184	2459921.87990287	32.8612953231047	0.047171203871842
WATEC	2459922.2298123	2459921.87990287	32.8505638116117	0.047673127136223
WATEC	2459922.22981277	2459921.87990287	32.8398356747727	0.048428078643563
WATEC	2459922.22981323	2459921.87990287	32.8291109162842	0.045754042206883
WATEC	2459922.22981369	2459921.87990287	32.8183895338286	0.047375596313244
WATEC	2459922.22981415	2459921.87990287	32.8076715288339	0.045160576686304
WATEC	2459922.22981462	2459921.87990287	32.7969568997243	0.049015015224951
WATEC	2459922.22981508	2459921.87990287	32.786245646428	0.048295704292426
WATEC	2459922.22981554	2459921.87990287	32.7755377718697	0.046661540490806
WATEC	2459922.22981601	2459921.87990287	32.7648332714491	0.049301890112636
WATEC	2459922.22981647	2459921.87990287	32.7541321488455	0.048960962833062
WATEC	2459922.22981693	2459921.87990287	32.7434344017065	0.044382136135358
WATEC	2459922.2298174	2459921.87990287	32.7327400314474	0.046438711986193
WATEC	2459922.22981786	2459921.87990287	32.7220490372193	0.048316061156104
WATEC	2459922.22981832	2459921.87990287	32.7113614181607	0.041787242310894
WATEC	2459922.22981878	2459921.87990287	32.7006771749277	0.047813656170515
WATEC	2459922.22981925	2459921.87990287	32.6899963066674	0.049125069069068
WATEC	2459922.22981971	2459921.87990287	32.6793188147577	0.047758339875531
WATEC	2459922.22982017	2459921.87990287	32.6686446990966	0.048364311425051
WATEC	2459922.22982295	2459921.87990287	32.6046708806687	0.051298830349748
WATEC	2459922.22982341	2459921.87990287	32.5940203899929	0.047792826501668
WATEC	2459922.22982388	2459921.87990287	32.5833732722765	0.047986812786603
WATEC	2459922.22982434	2459921.87990287	32.5727295311332	0.05358205236796
WATEC	2459922.2298248	2459921.87990287	32.5620891619161	0.047139172057472
WATEC	2459922.22982527	2459921.87990287	32.5514521689662	0.047910712489242
WATEC	2459922.22982573	2459921.87990287	32.5408185468954	0.049171237451897
WATEC	2459922.22982619	2459921.87990287	32.5301883007838	0.046552940450403
WATEC	2459922.22982666	2459921.87990287	32.5195614282273	0.049798994927138
WATEC	2459922.22982712	2459921.87990287	32.5089379283187	0.050239416724077
WATEC	2459922.22982758	2459921.87990287	32.4983178023856	0.044209057126706
WATEC	2459922.22982804	2459921.87990287	32.4877010480116	0.045797844973618
WATEC	2459922.22982851	2459921.87990287	32.4770876687744	0.043855845375761
WATEC	2459922.22982897	2459921.87990287	32.4664776592502	0.045579238253941
WATEC	2459922.22982943	2459921.87990287	32.4558710245078	0.05025187747385
WATEC	2459922.2298299	2459921.87990287	32.4452677621179	0.045009272197489
WATEC	2459922.22983036	2459921.87990287	32.4346678711417	0.048339820909521
WATEC	2459922.22983082	2459921.87990287	32.4240713528932	0.046159506147206
WATEC	2459922.22983128	2459921.87990287	32.4134782049427	0.050783869628706
WATEC	2459922.22983175	2459921.87990287	32.4028884308276	0.047194371599212
WATEC	2459922.22983221	2459921.87990287	32.392302027358	0.043691041464628
WATEC	2459922.22983267	2459921.87990287	32.3817189935974	0.047814084845524
WATEC	2459922.22983314	2459921.87990287	32.3711393323189	0.046275278468695
WATEC	2459922.2298336	2459921.87990287	32.3605630403381	0.053092805250876
WATEC	2459922.22983406	2459921.87990287	32.3499901204252	0.045036481859068
WATEC	2459922.22983453	2459921.87990287	32.3394205701362	0.047089501533706
WATEC	2459922.22983499	2459921.87990287	32.3288543907387	0.038375681112164
WATEC	2459922.22983545	2459921.87990287	32.3182915805314	0.044279974875701
WATEC	2459922.22983591	2459921.87990287	32.3077321385367	0.042881258233921
WATEC	2459922.22983638	2459921.87990287	32.2971760690169	0.045378787349807
WATEC	2459922.22983684	2459921.87990287	32.2866233665139	0.046384276360627
WATEC	2459922.2298373	2459921.87990287	32.2760740352729	0.046568152716576
WATEC	2459922.22983777	2459921.87990287	32.2655280720861	0.049843349217711
WATEC	2459922.22983823	2459921.87990287	32.2549854767024	0.04678833888376
WATEC	2459922.22983869	2459921.87990287	32.2444462496372	0.04438307351993
WATEC	2459922.22983915	2459921.87990287	32.2339103913964	0.04391670246377
WATEC	2459922.22996137	2459921.87990287	29.5692081570092	0.046501513865489
WATEC	2459922.22996183	2459921.87990287	29.5595482996913	0.045699186630692
WATEC	2459922.22996229	2459921.87990287	29.5498916635221	0.045796501518191
WATEC	2459922.22996275	2459921.87990287	29.5402382427556	0.045825267473613
WATEC	2459922.22996322	2459921.87990287	29.5305880408129	0.046603258237369
WATEC	2459922.22996368	2459921.87990287	29.5209410561848	0.044673392868122
WATEC	2459922.22996414	2459921.87990287	29.5112972866464	0.047257121633282
WATEC	2459922.22996461	2459921.87990287	29.5016567327902	0.041944622037264
WATEC	2459922.22996507	2459921.87990287	29.4920193923974	0.041189225547443
WATEC	2459922.22996553	2459921.87990287	29.4823852660643	0.044248314674193
WATEC	2459922.229966	2459921.87990287	29.4727543501485	0.046173339711347
WATEC	2459922.22996646	2459921.87990287	29.4631266487728	0.047684545252788
WATEC	2459922.22996692	2459921.87990287	29.4535021575892	0.042922275034717
WATEC	2459922.22996738	2459921.87990287	29.4438808750694	0.046372588167559
WATEC	2459922.22996785	2459921.87990287	29.4342628032181	0.043396851069454
WATEC	2459922.22996831	2459921.87990287	29.4246479390887	0.04429251094591
WATEC	2459922.22996877	2459921.87990287	29.4150362832691	0.046839398946588
WATEC	2459922.22996924	2459921.87990287	29.4054278335274	0.043137694387567
WATEC	2459922.2299697	2459921.87990287	29.3958225890359	0.044361679363594
WATEC	2459922.22997016	2459921.87990287	29.386220551776	0.041997686207924
WATEC	2459922.22997062	2459921.87990287	29.3766217167014	0.042907777855216
WATEC	2459922.22997109	2459921.87990287	29.367026087194	0.045982097715925
WATEC	2459922.22997155	2459921.87990287	29.3574336582093	0.041090670956434
WATEC	2459922.22997201	2459921.87990287	29.3478444324258	0.044883558918104
WATEC	2459922.22997248	2459921.87990287	29.338258407598	0.047206221161437
WATEC	2459922.22997294	2459921.87990287	29.3286755807846	0.043248775297524
WATEC	2459922.2299734	2459921.87990287	29.3190959560693	0.045339091132261
WATEC	2459922.22997387	2459921.87990287	29.3095195276932	0.045583723047125
WATEC	2459922.22997433	2459921.87990287	29.2999462990249	0.042653684476809
WATEC	2459922.22997479	2459921.87990287	29.2903762650162	0.040729641650146
WATEC	2459922.22997525	2459921.87990287	29.2808094283291	0.042713859425726
WATEC	2459922.22997572	2459921.87990287	29.2712457867189	0.047458223021657
WATEC	2459922.22997618	2459921.87990287	29.2616853379363	0.043185453402869
WATEC	2459922.22997664	2459921.87990287	29.2521280832342	0.042575589526108
WATEC	2459922.22997711	2459921.87990287	29.2425740210682	0.044494443002164
WATEC	2459922.22997757	2459921.87990287	29.2330231519929	0.046948335160705
WATEC	2459922.22997803	2459921.87990287	29.2234754709434	0.04284569817587
WATEC	2459922.22997849	2459921.87990287	29.2139309833858	0.045835930290252
WATEC	2459922.22997896	2459921.87990287	29.2043896828542	0.042738908448279
WATEC	2459922.22997942	2459921.87990287	29.1948515698949	0.044256370947692
WATEC	2459922.22997988	2459921.87990287	29.18531664646	0.044598046613801
WATEC	2459922.22998035	2459921.87990287	29.1757849067826	0.043050649344033
WATEC	2459922.22998081	2459921.87990287	29.166256354915	0.043412238562288
WATEC	2459922.22998127	2459921.87990287	29.1567309878887	0.043769859961735
WATEC	2459922.22998174	2459921.87990287	29.1472088041505	0.040581635588704
WATEC	2459922.2299822	2459921.87990287	29.1376898042341	0.043731615086956
WATEC	2459922.22998266	2459921.87990287	29.1281739851816	0.044265082724664
WATEC	2459922.22998312	2459921.87990287	29.1186613496235	0.043264612663629
WATEC	2459922.22998359	2459921.87990287	29.1091518917948	0.042592216957459
WATEC	2459922.22998405	2459921.87990287	29.0996456157331	0.043228223379648
WATEC	2459922.22998451	2459921.87990287	29.0901425184635	0.045422445758598
WATEC	2459922.22998498	2459921.87990287	29.0806425984226	0.045760965540314
WATEC	2459922.22998544	2459921.87990287	29.0711458561417	0.042700993261184
WATEC	2459922.2299859	2459921.87990287	29.0616522886501	0.042922803052253
WATEC	2459922.22998637	2459921.87990287	29.0521618985651	0.041961220662241
WATEC	2459922.22998683	2459921.87990287	29.042674681527	0.042927611898919
WATEC	2459922.22998729	2459921.87990287	29.0331906380531	0.041524198816802
WATEC	2459922.22998775	2459921.87990287	29.0237097672716	0.046954892726565
WATEC	2459922.22998822	2459921.87990287	29.0142320683017	0.045567968038234
WATEC	2459922.22998868	2459921.87990287	29.0047575409622	0.04335660479963
WATEC	2459922.22998914	2459921.87990287	28.9952861822828	0.043400997085346
WATEC	2459922.22998961	2459921.87990287	28.9858179948746	0.041884534109846
WATEC	2459922.22999007	2459921.87990287	28.97635297436	0.041066290022605
WATEC	2459922.22999053	2459921.87990287	28.9668911212594	0.044358227337208
WATEC	2459922.229991	2459921.87990287	28.9574324346847	0.044475317480206
WATEC	2459922.22999146	2459921.87990287	28.947976914446	0.041927000163571
WATEC	2459922.22999192	2459921.87990287	28.938524558269	0.041876249422721
WATEC	2459922.22999238	2459921.87990287	28.9290753652598	0.044111863059139
WATEC	2459922.22999285	2459921.87990287	28.9196293366248	0.043525550649857
WATEC	2459922.22999331	2459921.87990287	28.9101864714685	0.041812318935741
WATEC	2459922.22999377	2459921.87990287	28.9007467633405	0.04482745417406
WATEC	2459922.22999424	2459921.87990287	28.8913102182991	0.039561121650198
WATEC	2459922.2299947	2459921.87990287	28.8818768326755	0.043977555806783
WATEC	2459922.22999516	2459921.87990287	28.872446604876	0.041616861568309
WATEC	2459922.22999562	2459921.87990287	28.8630195353965	0.043224011583038
WATEC	2459922.22999609	2459921.87990287	28.8535956219518	0.043439456419373
WATEC	2459922.22999655	2459921.87990287	28.8441748643384	0.045133252797463
WATEC	2459922.22999701	2459921.87990287	28.8347572616579	0.042901872455502
WATEC	2459922.22999748	2459921.87990287	28.8253428130142	0.043270887536597
WATEC	2459922.22999794	2459921.87990287	28.8159315175053	0.041342434130649
WATEC	2459922.2299984	2459921.87990287	28.8065233749208	0.043353165432702
WATEC	2459922.22999887	2459921.87990287	28.7971183836681	0.044931057519186
WATEC	2459922.22999933	2459921.87990287	28.7877165421446	0.041610969041528
WATEC	2459922.22999979	2459921.87990287	28.7783178501441	0.040065248980861
WATEC	2459922.23000025	2459921.87990287	28.7689223067617	0.04210130443572
WATEC	2459922.23000072	2459921.87990287	28.7595299117782	0.041320596597139
WATEC	2459922.23000118	2459921.87990287	28.7501406635939	0.040191906876099
WATEC	2459922.23000164	2459921.87990287	28.7407545599184	0.043599151000061
WATEC	2459922.23000211	2459921.87990287	28.7313716033051	0.042717882907627
WATEC	2459922.23000257	2459921.87990287	28.7219917886797	0.044681600701603
WATEC	2459922.23000303	2459921.87990287	28.7126151179115	0.042687239743124
WATEC	2459922.23000349	2459921.87990287	28.703241590075	0.042605764531011
WATEC	2459922.23000396	2459921.87990287	28.6938712028828	0.042145707978369
WATEC	2459922.23000442	2459921.87990287	28.6845039561049	0.045723524224901
WATEC	2459922.23000488	2459921.87990287	28.6751398488279	0.043133948976087
WATEC	2459922.23000535	2459921.87990287	28.665778881517	0.043050873207067
WATEC	2459922.23000581	2459921.87990287	28.6564210491059	0.042650518486008
WATEC	2459922.23000627	2459921.87990287	28.6470663555122	0.039902980288702
WATEC	2459922.23000674	2459921.87990287	28.6377147977488	0.04365072778978
WATEC	2459922.2300072	2459921.87990287	28.6283663741961	0.044499881041946
WATEC	2459922.23000766	2459921.87990287	28.6190210853158	0.041123612106246
WATEC	2459922.23000812	2459921.87990287	28.6096789281143	0.042323572217472
WATEC	2459922.23000859	2459921.87990287	28.6003399044257	0.041372757538093
WATEC	2459922.23000905	2459921.87990287	28.5910040105686	0.039890335589917
WATEC	2459922.23000951	2459921.87990287	28.5816712483759	0.040350418463805
WATEC	2459922.23000998	2459921.87990287	28.5723416162316	0.040294226376365
WATEC	2459922.23001044	2459921.87990287	28.5630151104411	0.043948903171237
WATEC	2459922.2300109	2459921.87990287	28.5536917335324	0.040783292934559
WATEC	2459922.23001137	2459921.87990287	28.5443714818109	0.042074184356242
WATEC	2459922.23001183	2459921.87990287	28.5350543571105	0.043053530317865
WATEC	2459922.23001229	2459921.87990287	28.5257403564265	0.042084656772311
WATEC	2459922.23001275	2459921.87990287	28.5164294795126	0.044239710286966
WATEC	2459922.23001322	2459921.87990287	28.5071217268163	0.040136653964843
WATEC	2459922.23001368	2459921.87990287	28.4978170939602	0.040881202051482
WATEC	2459922.23001414	2459921.87990287	28.4885155841391	0.042454224536268
WATEC	2459922.23001461	2459921.87990287	28.4792171922812	0.04178375687423
WATEC	2459922.23001507	2459921.87990287	28.4699219202097	0.03985571249705
WATEC	2459922.23001553	2459921.87990287	28.4606297669787	0.039303437046188
WATEC	2459922.230016	2459921.87990287	28.4513407295919	0.042142462683205
WATEC	2459922.23001646	2459921.87990287	28.4420548105439	0.041096384318263
WATEC	2459922.23001692	2459921.87990287	28.4327720047637	0.042092995586049
WATEC	2459922.23001738	2459921.87990287	28.4234923154396	0.042549992825763
WATEC	2459922.23001785	2459921.87990287	28.4142157375047	0.0439170070113
WATEC	2459922.23001831	2459921.87990287	28.4049422741326	0.043745191095322
WATEC	2459922.23001877	2459921.87990287	28.3956719202628	0.039408156313302
WATEC	2459922.23001924	2459921.87990287	28.3864046770062	0.039199430735904
WATEC	2459922.2300197	2459921.87990287	28.3771405447872	0.041033566249176
WATEC	2459922.23002016	2459921.87990287	28.3678795206036	0.043975039339134
WATEC	2459922.23002062	2459921.87990287	28.3586216048729	0.039665502259935
WATEC	2459922.23002109	2459921.87990287	28.3493667952788	0.045658251299952
[truncated: 2,972 more rows]
